# Supplementary material for: Deregulated expression of NKL homeobox genes in T-cell lymphomas
Source: Oncotarget. 2019 May 14;10(35):3227–47. doi: 10.18632/oncotarget.26929 (PMC6524933; doi:10.18632/oncotarget.26929)
Supplement: Supplementary file 2 [file oncotarget-10-3227-s002.xls]

## Sheet: Sheet1
Probe_set_ID	Gene symbol	DERL-2	DERL-7	DERL2-DERL7
202746_at	ITM2A	6.19116	-2.70735	8.89851
202747_s_at	ITM2A	5.38945	-1.31764	6.7071
229629_at	-	4.45034	-2.21295	6.66329
205758_at	CD8A	6.04275	-0.57297	6.61572
227361_at	HS3ST3B1	5.60526	-0.713969	6.31923
219867_at	CHODL	3.8101	-2.13132	5.94142
209348_s_at	MAF	3.15907	-2.63336	5.79243
221760_at	MAN1A1	3.66406	-1.72752	5.39158
1558217_at	SLFN13	2.52115	-2.83457	5.35572
217744_s_at	PERP	3.45166	-1.82206	5.27372
229309_at	ADRB1	3.02188	-2.21295	5.23483
203729_at	EMP3	3.37741	-1.82206	5.19948
225207_at	PDK4	2.34715	-2.83457	5.18172
206039_at	RAB33A	3.44862	-1.72752	5.17614
225081_s_at	CDCA7L	2.65353	-2.39406	5.0476
235940_at	C9orf64	2.49566	-2.46149	4.95715
224819_at	TCEAL8	2.7053	-2.21295	4.91825
214470_at	KLRB1	5.00588	0.0918738	4.914
214749_s_at	ARMCX6	3.68806	-1.22227	4.91033
222392_x_at	PERP	4.56843	-0.0933687	4.6618
1570469_at	-	2.24855	-2.39406	4.64261
203868_s_at	VCAM1	1.81063	-2.70735	4.51798
219985_at	HS3ST3A1	2.78233	-1.72752	4.50985
204457_s_at	GAS1	2.06953	-2.30808	4.37762
221111_at	IL26	1.47711	-2.89233	4.36944
226267_at	JDP2	2.11808	-2.21295	4.33103
204045_at	TCEAL1	1.82824	-2.46149	4.28973
222444_at	ARMCX3	1.71916	-2.5482	4.26737
228104_at	PLXNA4	2.37379	-1.72752	4.10131
206363_at	MAF	1.83987	-2.21295	4.05282
1562473_at	-	2.10946	-1.92388	4.03334
209815_at	PTCH1	1.22562	-2.77543	4.00105
211458_s_at	GABARAPL1 /// GABARAPL3	3.60737	-0.378843	3.98621
228080_at	LAYN	2.22746	-1.72752	3.95498
241365_at	SATB1	2.16598	-1.72752	3.8935
217858_s_at	ARMCX3	1.42403	-2.46149	3.88552
226847_at	FST	4.05245	0.173169	3.87928
232073_at	PPFIA2	1.82005	-1.92388	3.74393
225941_at	EIF4E3	2.01212	-1.61055	3.62267
218735_s_at	ZNF544	2.23452	-1.31764	3.55216
219461_at	PAK6	1.60797	-1.92388	3.53185
224507_s_at	MGC12916	2.47716	-1.03819	3.51535
244050_at	PTPLAD2	1.3833	-2.13132	3.51461
204083_s_at	TPM2	1.16406	-2.30808	3.47214
238712_at	-	1.02228	-2.39406	3.41635
227522_at	CMBL	1.77957	-1.61055	3.39012
213817_at	IRAK3	0.542707	-2.83457	3.37728
206163_at	MAB21L1	0.912057	-2.46149	3.37355
213849_s_at	PPP2R2B	1.06253	-2.30808	3.37061
229450_at	IFIT3	0.719107	-2.63336	3.35247
228494_at	PPP1R9A	1.3133	-2.03476	3.34806
202435_s_at	CYP1B1	1.12848	-2.21295	3.34143
217901_at	DSG2	2.21144	-1.12964	3.34108
212977_at	CXCR7	4.65686	1.35937	3.29749
215894_at	PTGDR	0.514038	-2.77543	3.28947
1568597_at	LOC646762	0.889859	-2.39406	3.28392
203562_at	FEZ1	2.15019	-1.12964	3.27983
224508_at	MGC12916	1.66529	-1.61055	3.27585
210258_at	RGS13	0.785522	-2.46149	3.24701
208116_s_at	MAN1A1	0.912057	-2.30808	3.22014
216050_at	-	0.174232	-3.03509	3.20932
227290_at	LOC100509498	3.66733	0.482965	3.18436
206307_s_at	FOXD1	2.29996	-0.87389	3.17385
221778_at	JHDM1D	2.67056	-0.496453	3.16701
217371_s_at	IL15	1.34301	-1.82206	3.16508
203708_at	PDE4B	1.43634	-1.72752	3.16386
232317_at	PLXNA4	1.54687	-1.61055	3.15742
232746_at	CXCR7	2.35447	-0.798891	3.15336
242100_at	CHSY3	1.5369	-1.61055	3.14745
229347_at	LOC100505738	0.514038	-2.63336	3.1474
217979_at	TSPAN13	2.00491	-1.12964	3.13455
203178_at	GATM	3.27108	0.173169	3.09791
202437_s_at	CYP1B1	0.617471	-2.46149	3.07896
205992_s_at	IL15	2.36094	-0.713969	3.07491
206140_at	LHX2	0.851322	-2.21295	3.06427
234859_at	PLXNA4	0.912057	-2.13132	3.04337
238461_at	EIF4E3	0.570833	-2.46149	3.03232
203408_s_at	SATB1	3.54268	0.512181	3.0305
240053_x_at	PEX5L	0.719107	-2.30808	3.02719
214020_x_at	ITGB5	0.719107	-2.30808	3.02719
228482_at	CDRT4 /// FAM18B2-CDRT4	0.991341	-2.03476	3.0261
1555310_a_at	PAK6	2.45011	-0.57297	3.02308
229648_at	ARHGAP32	0.244892	-2.77543	3.02032
213317_at	CLIC5	0.617471	-2.39406	3.01153
206414_s_at	ASAP2	0.617471	-2.39406	3.01153
204948_s_at	FST	3.93379	0.927014	3.00677
207345_at	FST	1.77957	-1.22227	3.00185
223340_at	ATL1	0.570833	-2.39406	2.9649
234165_at	PTGDR	0.828164	-2.13132	2.95948
203431_s_at	ARHGAP32	1.7292	-1.22227	2.95148
226101_at	PRKCE	3.92125	0.969831	2.95142
208782_at	FSTL1	3.0848	0.136784	2.94801
228962_at	PDE4D	2.56874	-0.378843	2.94758
210140_at	CST7	6.09511	3.14922	2.94589
228438_at	LOC100132891	2.06953	-0.87389	2.94342
57588_at	SLC24A3	3.55649	0.618277	2.93821
230622_at	MLLT4	0.869586	-2.03476	2.90435
205453_at	HOXB2	3.31381	0.410455	2.90335
208869_s_at	GABARAPL1	2.40073	-0.496453	2.89718
243702_at	-	0.970338	-1.92388	2.89422
202436_s_at	CYP1B1	1.04255	-1.82206	2.86461
228150_at	SEC16B	0.828164	-2.03476	2.86292
228220_at	FCHO2	0.399682	-2.46149	2.86117
214660_at	ITGA1	0.460918	-2.39406	2.85498
202314_at	CYP51A1 /// LRRD1	5.51958	2.6878	2.83178
204731_at	TGFBR3	2.71417	-0.0933687	2.80754
1554770_x_at	ZNF785	0.0927245	-2.70735	2.80008
205003_at	DOCK4	1.06253	-1.72752	2.79005
39248_at	AQP3	0.751532	-2.02387	2.7754
243179_at	-	0.851322	-1.92388	2.7752
224285_at	GPR174	0.133981	-2.63336	2.76735
223809_at	RGS18	0.209963	-2.5482	2.75816
236114_at	-	0.719107	-2.03476	2.75387
201939_at	PLK2	2.7091	-0.0426303	2.75173
208406_s_at	GRAP2	1.95232	-0.798891	2.75121
229912_at	SDK1	0.514038	-2.21295	2.72699
1553423_a_at	SLFN13	0.0144282	-2.70735	2.72178
227542_at	SOCS6	1.39753	-1.31764	2.71517
229974_at	EVC2	0.889859	-1.82206	2.71192
235318_at	FBN1	0.670471	-2.03476	2.70523
230211_at	TRIP11	0.487698	-2.21295	2.70065
240666_at	-	0.306138	-2.39406	2.7002
225940_at	EIF4E3	1.82005	-0.87389	2.69394
236610_at	-	2.73984	0.0493545	2.69048
213400_s_at	TBL1X	2.78233	0.0918738	2.69046
241833_at	PEX5L	2.24855	-0.439561	2.68811
211518_s_at	BMP4	3.90086	1.21734	2.68353
204472_at	GEM	0.542707	-2.13132	2.67402
225688_s_at	PHLDB2	1.14544	-1.52629	2.67174
242907_at	GBP2	1.95232	-0.713969	2.66629
205965_at	BATF	6.15224	3.51247	2.63977
213293_s_at	TRIM22	4.96133	2.32356	2.63777
224955_at	TEAD1	0.174232	-2.46149	2.63572
219922_s_at	LTBP3	2.57988	-0.0426303	2.62251
226625_at	TGFBR3	3.25901	0.639478	2.61953
227758_at	RERG	0.0540871	-2.5482	2.60229
1553729_s_at	LRRC43	0.0540871	-2.5482	2.60229
207072_at	IL18RAP	4.16187	1.56326	2.59861
226485_at	VSIG10	1.55958	-1.03819	2.59776
225262_at	FOSL2	1.17878	-1.41773	2.59651
203476_at	TPBG	0.670471	-1.92388	2.59435
240573_at	LOC374443	0.275911	-2.30808	2.58399
219316_s_at	FLVCR2	0.342269	-2.21295	2.55522
201185_at	HTRA1	1.4085	-1.12964	2.53814
209928_s_at	MSC	0.487698	-2.03476	2.52246
240419_at	SLC6A15	0.0540871	-2.46149	2.51558
222449_at	PMEPA1	0.785522	-1.72752	2.51304
211071_s_at	MLLT11	3.63466	1.13883	2.49582
1563453_at	-	0.570833	-1.92388	2.49471
238513_at	PRRG4	2.45011	-0.0426303	2.49274
1552716_at	SPEF2	0.0927245	-2.39406	2.48679
1554769_at	ZNF785	-0.294936	-2.77543	2.4805
1553395_a_at	CD200R1	1.06253	-1.41773	2.48026
224027_at	CCL28	0.869586	-1.61055	2.48014
212724_at	RND3	1.25718	-1.22227	2.47945
242241_x_at	-	1.51241	-0.958048	2.47046
235697_at	-	0.542707	-1.92388	2.46658
206115_at	EGR3	0.644211	-1.82206	2.46627
213056_at	FRMD4B	0.43061	-2.03476	2.46537
203962_s_at	NEBL	0.851322	-1.61055	2.46187
225032_at	FNDC3B	2.02134	-0.439561	2.4609
228228_at	DACT3	2.55117	0.0918738	2.45929
204491_at	PDE4D	4.43911	1.98981	2.4493
219132_at	PELI2	0.0540871	-2.39406	2.44815
210306_at	L3MBTL1	-0.397129	-2.83457	2.43744
204269_at	PIM2	3.11525	0.694091	2.42116
205222_at	EHHADH	-0.294936	-2.70735	2.41242
235729_at	ZNF514	0.487698	-1.92388	2.41158
221730_at	COL5A2	1.90662	-0.496453	2.40307
213482_at	DOCK3	0.869586	-1.52629	2.39588
215930_s_at	CTAGE5	0.869586	-1.52629	2.39588
215398_at	-	0.970338	-1.41773	2.38806
202364_at	MXI1	1.99558	-0.378843	2.37442
202708_s_at	HIST2H2BE	0.763719	-1.61055	2.37427
208868_s_at	GABARAPL1	1.9242	-0.439561	2.36376
1559814_at	-	-0.101256	-2.46149	2.36023
240990_at	RAB5A	-0.101256	-2.46149	2.36023
202859_x_at	IL8	-0.347668	-2.70735	2.35968
210643_at	TNFSF11	4.30105	1.94652	2.35454
232744_x_at	-	0.828164	-1.52629	2.35446
203761_at	SLA	2.02847	-0.314935	2.3434
238546_at	SLC8A1	0.306138	-2.03476	2.3409
235518_at	SLC8A1	-0.444474	-2.77543	2.33096
206376_at	SLC6A15	0.80463	-1.52629	2.33092
221729_at	COL5A2	3.38458	1.0578	2.32678
216092_s_at	SLC7A8	2.05365	-0.258171	2.31182
236038_at	-	1.51241	-0.798891	2.3113
207571_x_at	C1orf38	0.889859	-1.41773	2.30759
203397_s_at	GALNT3	0.970338	-1.31764	2.28798
227566_at	LOC100653217 /// NTM	0.869586	-1.41773	2.28731
209540_at	IGF1	-0.021945	-2.30808	2.28614
242637_at	-	-0.347668	-2.63336	2.2857
232263_at	SLC6A15	0.460918	-1.82206	2.28298
205929_at	GPA33	2.22746	-0.0426303	2.27009
203471_s_at	PLEK	1.76745	-0.496453	2.2639
204417_at	GALC	3.18755	0.927014	2.26054
209541_at	IGF1	0.43061	-1.82206	2.25267
1570020_at	AACSP1	1.02228	-1.22227	2.24456
226636_at	PLD1	1.11131	-1.12964	2.24096
237849_at	-	-0.153326	-2.39406	2.24074
241700_at	ZFHX4	-0.397129	-2.63336	2.23624
214211_at	FTH1	3.72238	1.48866	2.23372
205042_at	GNE	3.42489	1.19766	2.22723
208886_at	H1F0	2.02847	-0.198326	2.22679
229125_at	KANK4	0.0927245	-2.13132	2.22404
244716_x_at	TMIGD2	2.9731	0.751647	2.22145
227838_at	UNC5C	1.83987	-0.378843	2.21871
202112_at	VWF	1.17878	-1.03819	2.21697
223616_at	ZNF649	0.487698	-1.72752	2.21522
209094_at	DDAH1	0.991341	-1.22227	2.21361
229823_at	RIMS2	-0.562106	-2.77543	2.21333
228585_at	ENTPD1	4.07501	1.86946	2.20555
206233_at	B4GALT6	1.32823	-0.87389	2.20212
1553991_s_at	VSIG10	0.374378	-1.82206	2.19644
1563719_a_at	-	1.06253	-1.12964	2.19217
219274_at	TSPAN12	0.460918	-1.72752	2.18844
223502_s_at	TNFSF13B	2.09401	-0.0933687	2.18738
216733_s_at	GATM	3.42874	1.25244	2.1763
219090_at	SLC24A3	3.51648	1.34155	2.17493
235230_at	PLCXD2	3.38735	1.21734	2.17001
1560474_at	-	0.342269	-1.82206	2.16433
238865_at	PABPC4L	-0.622695	-2.77543	2.15274
228564_at	LOC375295	2.24111	0.0918738	2.14924
201839_s_at	EPCAM	1.82824	-0.314935	2.14318
207651_at	GPR171	3.74265	1.6046	2.13805
239846_at	LOC100506245	0.306138	-1.82206	2.1282
205249_at	EGR2	0.306138	-1.82206	2.1282
228915_at	DACH1	3.1432	1.01551	2.1277
203355_s_at	PSD3	1.32823	-0.798891	2.12712
210432_s_at	SCN3A	1.32823	-0.798891	2.12712
1562386_s_at	ZNF501	0.514038	-1.61055	2.12459
225330_at	IGF1R	0.514038	-1.61055	2.12459
213556_at	LOC390940	0.514038	-1.61055	2.12459
1556420_s_at	YPEL2	-0.509082	-2.63336	2.12428
230846_at	AKAP5	2.81067	0.694091	2.11658
214467_at	GPR65	4.26787	2.15198	2.11589
215330_at	-	-0.444474	-2.5482	2.10373
238733_at	-	0.374378	-1.72752	2.1019
222910_s_at	PEX5L	1.22562	-0.87389	2.09951
203936_s_at	MMP9	5.08103	2.98672	2.09431
1558295_a_at	PPFIA2	0.869586	-1.22227	2.09186
206189_at	UNC5C	-0.691625	-2.77543	2.08381
1565759_at	RPL13	0.460918	-1.61055	2.07147
230302_at	-	-0.562106	-2.63336	2.07126
205539_at	AVIL	0.542707	-1.52629	2.069
229407_at	SDK1	0.542707	-1.52629	2.069
221088_s_at	PPP1R9A	-0.0631372	-2.13132	2.06818
231925_at	-	1.19336	-0.87389	2.06725
207075_at	NLRP3	-0.243591	-2.30808	2.06449
233690_at	-	0.933918	-1.12964	2.06356
210785_s_at	C1orf38	0.644211	-1.41773	2.06194
205471_s_at	DACH1	1.91653	-0.145055	2.06159
232559_at	-	-0.153326	-2.21295	2.05962
232530_at	PLD1	-0.153326	-2.21295	2.05962
236692_at	-	0.741583	-1.31764	2.05923
201867_s_at	TBL1X	0.741583	-1.31764	2.05923
207800_at	AKAP5	0.133981	-1.92388	2.05786
209448_at	HTATIP2	0.133981	-1.92388	2.05786
219501_at	ENOX1	0.514038	-1.52629	2.04033
224480_s_at	AGPAT9	4.51069	2.47243	2.03825
204072_s_at	FRY	1.65217	-0.378843	2.03101
226731_at	ITGA1	2.80178	0.775972	2.02581
217452_s_at	B3GALT2	2.50737	0.482965	2.0244
238317_x_at	-	-0.193593	-2.21295	2.01936
229277_at	ADRB1	-0.444474	-2.46149	2.01702
239372_at	-	0.0927245	-1.92388	2.0166
230866_at	CYSLTR1	-0.691625	-2.70735	2.01573
203881_s_at	DMD	3.10589	1.09502	2.01087
222330_at	-	-0.622695	-2.63336	2.01067
1558906_a_at	LOC100505783	-0.622695	-2.63336	2.01067
242272_at	ZNF785	0.399682	-1.61055	2.01023
226152_at	TTC7B	2.26502	0.260973	2.00405
242881_x_at	LOC100506303 /// LOC100653149 /// LOC400879	3.41171	1.40844	2.00326
227404_s_at	LOC100653132	1.12848	-0.87389	2.00237
239108_at	-	0.869586	-1.12964	1.99923
202988_s_at	RGS1	3.83355	1.83514	1.99841
224215_s_at	DLL1	3.01318	1.01551	1.99768
219181_at	LIPG	-0.397129	-2.39406	1.99693
236193_at	HIST1H2BC	-0.397129	-2.39406	1.99693
235165_at	PARD6B	1.19336	-0.798891	1.99225
236726_at	RGS6	1.7892	-0.198326	1.98752
243745_at	-	-0.562106	-2.5482	1.98609
223044_at	SLC40A1	-0.153326	-2.13132	1.97799
202766_s_at	FBN1	3.22926	1.25244	1.97681
219837_s_at	CYTL1	0.244892	-1.72752	1.97241
1552398_a_at	CLEC12A	0.244892	-1.72752	1.97241
216060_s_at	DAAM1	2.65945	0.694091	1.96536
244474_at	-	1.52543	-0.439561	1.96499
239963_at	-	1.16406	-0.798891	1.96295
207156_at	HIST1H2AG /// HIST1H2AH /// HIST1H2AI /// HIST1H2AK /// HIST1H2AL /// HIST1H2AM	0.644211	-1.31764	1.96185
235457_at	MAML2	0.644211	-1.31764	1.96185
203875_at	SMARCA1	-0.750918	-2.70735	1.95643
204058_at	ME1	0.133981	-1.82206	1.95604
213355_at	ST3GAL6	-0.509082	-2.46149	1.95241
238116_at	DYNLRB2	-0.824301	-2.77543	1.95113
219432_at	EVC	0.991341	-0.958048	1.94939
241596_at	NUDT10	1.90662	-0.0426303	1.94925
227467_at	RDH10	4.81203	2.86327	1.94876
227020_at	YPEL2	1.45157	-0.496453	1.94802
234759_at	LOC100287497 /// LOC100287934	-0.193593	-2.13132	1.93772
1559022_at	KIAA0494	0.80463	-1.12964	1.93427
216248_s_at	NR4A2	1.28466	-0.644418	1.92908
1558996_at	FOXP1	0.889859	-1.03819	1.92805
214825_at	FAM155A	0.399682	-1.52629	1.92598
229380_at	ILDR2	0.399682	-1.52629	1.92598
236591_at	LOC100505738	-0.622695	-2.5482	1.92551
235953_at	ZNF610	-0.294936	-2.21295	1.91801
216428_x_at	KIR3DX1	-0.294936	-2.21295	1.91801
243495_s_at	ZNF652	-0.294936	-2.21295	1.91801
1556332_at	-	-0.397129	-2.30808	1.91095
215567_at	FCF1	1.4085	-0.496453	1.90495
212013_at	PXDN	0.374378	-1.52629	1.90067
1559864_at	LCN6	-0.562106	-2.46149	1.89938
1556778_at	-	1.69632	-0.198326	1.89465
209473_at	ENTPD1	6.18795	4.29422	1.89374
209652_s_at	PGF	0.275911	-1.61055	1.88646
218380_at	LOC728392	1.68605	-0.198326	1.88438
219663_s_at	TMEM121	1.00998	-0.87389	1.88388
210042_s_at	CTSZ	-0.153326	-2.03476	1.88143
211153_s_at	TNFSF11	2.32664	0.447151	1.87949
219014_at	PLAC8	5.35953	3.48025	1.87927
206983_at	CCR6	2.45011	0.57167	1.87844
225939_at	EIF4E3	-0.957588	-2.83457	1.87698
235333_at	B4GALT6	2.32085	0.447151	1.8737
235571_at	-	1.77957	-0.0933687	1.87294
202765_s_at	FBN1	1.77957	-0.0933687	1.87294
1563335_at	IRGM	0.741583	-1.12964	1.87123
210791_s_at	ARHGAP32	0.342269	-1.52629	1.86856
206070_s_at	EPHA3	1.36892	-0.496453	1.86538
237015_at	-	-0.444474	-2.30808	1.86361
205147_x_at	NCF4	0.133981	-1.72752	1.8615
206117_at	TPM1	-0.0631372	-1.92388	1.86074
1557718_at	PPP2R5C	1.85828	0.00192082	1.85636
242031_at	-	0.244892	-1.61055	1.85544
210814_at	TRPC3	1.20958	-0.644418	1.854
216607_s_at	CYP51A1 /// LRRD1	4.56125	2.70754	1.85371
214212_x_at	FERMT2	1.75767	-0.0933687	1.85104
210551_s_at	ASMT	0.43061	-1.41773	1.84834
218851_s_at	SFT2D3 /// WDR33	0.43061	-1.41773	1.84834
210448_s_at	P2RX5	2.91877	1.07555	1.84322
206167_s_at	ARHGAP6	-0.193593	-2.03476	1.84117
1554594_at	ARHGAP27	-0.193593	-2.03476	1.84117
210057_at	LOC100506060 /// LOC100506830 /// SMG1	-0.193593	-2.03476	1.84117
243563_at	-	-0.622695	-2.46149	1.83879
243438_at	PDE7B	-0.622695	-2.46149	1.83879
1566037_at	DGCR7	-0.622695	-2.46149	1.83879
230091_at	-	1.39753	-0.439561	1.83709
1560238_at	LOC100506930	-0.562106	-2.39406	1.83196
205639_at	AOAH	2.63163	0.799897	1.83173
226026_at	DIRC2	0.514038	-1.31764	1.83168
230850_at	-	2.20336	0.376026	1.82733
206514_s_at	CYP4F2 /// CYP4F3	-0.88076	-2.70735	1.82659
203961_at	NEBL	0.785522	-1.03819	1.82371
209806_at	HIST1H2BK	4.48352	2.66061	1.82291
235939_at	-	-0.101256	-1.92388	1.82262
234199_at	-	1.02228	-0.798891	1.82117
239808_at	-	0.598433	-1.22227	1.82071
214814_at	YTHDC1	0.209963	-1.61055	1.82051
210426_x_at	RORA	1.62016	-0.198326	1.81849
201431_s_at	DPYSL3	1.55958	-0.258171	1.81775
217771_at	GOLM1	1.43634	-0.378843	1.81518
208579_x_at	H2BFS /// HIST1H2BK	3.15535	1.34155	1.8138
242625_at	RSAD2	3.29914	1.48866	1.81048
222881_at	HPSE	0.851322	-0.958048	1.80937
219570_at	KIF16B	1.36892	-0.439561	1.80849
229088_at	ENPP1	-0.509082	-2.30808	1.799
205802_at	TRPC1	-0.509082	-2.30808	1.799
31874_at	GAS2L1	4.02522	2.23023	1.79499
239085_at	JDP2	-0.243591	-2.03476	1.79117
233980_s_at	VWF	-0.243591	-2.03476	1.79117
230679_at	DCAF10	0.828164	-0.958048	1.78621
239010_at	LOC100653149	0.174232	-1.61055	1.78478
219938_s_at	PSTPIP2	0.174232	-1.61055	1.78478
219631_at	LRP12	4.16603	2.3818	1.78423
207854_at	GYPE	-0.347668	-2.13132	1.78365
238263_at	EPHA1-AS1	-0.347668	-2.13132	1.78365
218309_at	CAMK2N1	-0.347668	-2.13132	1.78365
224973_at	FAM46A	1.34301	-0.439561	1.78258
215071_s_at	HIST1H2AC	1.39753	-0.378843	1.77637
222317_at	PDE3B	3.47122	1.69797	1.77325
1569788_at	ST8SIA1	-0.622695	-2.39406	1.77137
231374_at	-	0.244892	-1.52629	1.77118
208214_at	ADRB1	-0.153326	-1.92388	1.77055
230359_at	KNDC1	-0.691625	-2.46149	1.76986
228813_at	HDAC4	2.37379	0.60461	1.76918
232593_at	NEURL3	-0.444474	-2.21295	1.76848
225142_at	JHDM1D	-0.444474	-2.21295	1.76848
234208_at	-	0.342269	-1.41773	1.75999
210121_at	B3GALT2	2.27191	0.512181	1.75973
238350_at	UBN2	-0.0631372	-1.82206	1.75893
221766_s_at	FAM46A	2.74541	0.988692	1.75672
1557636_a_at	C7orf57	1.11131	-0.644418	1.75573
201869_s_at	TBL1X	1.25718	-0.496453	1.75363
239803_at	-	1.3133	-0.439561	1.75286
219561_at	COPZ2	2.26502	0.512181	1.75284
229327_s_at	-	-0.88076	-2.63336	1.7526
203760_s_at	SLA	1.17878	-0.57297	1.75175
202752_x_at	SLC7A8	1.9242	0.173169	1.75103
205055_at	ITGAE	7.45607	5.7079	1.74817
211685_s_at	NCALD	1.54687	-0.198326	1.74519
1559050_at	HCG27	0.133981	-1.61055	1.74453
231040_at	-	4.80634	3.06237	1.74397
212012_at	PXDN	0.869586	-0.87389	1.74348
210407_at	PPM1A	1.09782	-0.644418	1.74224
225308_s_at	TANC1	-1.03346	-2.77543	1.74198
244748_at	-	-1.03346	-2.77543	1.74198
224685_at	MLLT4	4.11503	2.37385	1.74118
1562240_at	PLXNA4	-0.294936	-2.03476	1.73982
206425_s_at	TRPC3	1.69632	-0.0426303	1.73895
205668_at	LY75	1.16406	-0.57297	1.73703
210270_at	RGS6	1.82824	0.0918738	1.73637
205476_at	CCL20	0.514038	-1.22227	1.73631
1569666_s_at	-	0.209963	-1.52629	1.73626
217678_at	SLC7A11	1.47711	-0.258171	1.73528
201858_s_at	SRGN	6.03551	4.30513	1.73038
226213_at	ERBB3	-0.193593	-1.92388	1.73028
242819_at	-	-0.193593	-1.92388	1.73028
206310_at	SPINK2	0.598433	-1.12964	1.72808
216834_at	RGS1	5.96154	4.23687	1.72467
241240_at	-	-0.824301	-2.5482	1.7239
232030_at	EPG5	0.763719	-0.958048	1.72177
240870_at	-	0.399682	-1.31764	1.71732
204622_x_at	NR4A2	1.62016	-0.0933687	1.71353
228922_at	SHF	0.912057	-0.798891	1.71095
1561844_at	-	-0.750918	-2.46149	1.71057
210215_at	TFR2	1.27098	-0.439561	1.71055
221864_at	ORAI3	2.27961	0.57167	1.70794
211240_x_at	CTNND1 /// TMX2-CTNND1	1.32823	-0.378843	1.70708
230581_at	-	-0.021945	-1.72752	1.70558
238871_at	MLLT4	-0.509082	-2.21295	1.70387
213684_s_at	PDLIM5	0.0927245	-1.61055	1.70328
227755_at	-	2.87988	1.17771	1.70217
209911_x_at	HIST1H2BD	1.96193	0.260973	1.70096
235828_at	PRELID2	0.570833	-1.12964	1.70048
1562528_at	-	0.741583	-0.958048	1.69963
214582_at	PDE3B	3.59884	1.90189	1.69696
235072_s_at	KIF13A	0.275911	-1.41773	1.69364
1569520_at	-	0.275911	-1.41773	1.69364
243819_at	-	3.40135	1.71065	1.6907
1561597_x_at	-	0.889859	-0.798891	1.68875
1560621_at	-	0.889859	-0.798891	1.68875
239741_at	PYGO1	-0.347668	-2.03476	1.68709
232096_x_at	FOXP1-IT1	-0.347668	-2.03476	1.68709
241018_at	TMEM59	-0.444474	-2.13132	1.68684
220811_at	PRG3	-0.444474	-2.13132	1.68684
203144_s_at	KIAA0040	-0.444474	-2.13132	1.68684
1555250_a_at	CPEB3	-0.622695	-2.30808	1.68539
236223_s_at	RIT1	-0.243591	-1.92388	1.68029
210836_x_at	PDE4D	-0.243591	-1.92388	1.68029
203231_s_at	ATXN1	1.23973	-0.439561	1.67929
230491_at	-	0.80463	-0.87389	1.67852
226666_at	DAAM1	2.77114	1.09502	1.67612
206690_at	ASIC2	-1.03346	-2.70735	1.6739
216657_at	ATXN3	-0.153326	-1.82206	1.66874
1559538_at	-	-0.153326	-1.82206	1.66874
220445_s_at	CSAG2 /// CSAG3	-0.153326	-1.82206	1.66874
210837_s_at	PDE4D	-0.153326	-1.82206	1.66874
229370_at	-	2.07839	0.410455	1.66794
231560_at	-	-1.10789	-2.77543	1.66755
202371_at	TCEAL4	-0.88076	-2.5482	1.66744
1559580_at	LRRC39	-0.88076	-2.5482	1.66744
231284_at	LOC100506406	-0.88076	-2.5482	1.66744
242380_at	-	0.0540871	-1.61055	1.66464
236558_at	-	0.0540871	-1.61055	1.66464
214108_at	MAX	0.0540871	-1.61055	1.66464
228256_s_at	EPB41L4A	-0.0631372	-1.72752	1.66438
243924_at	LOC100506930	-0.0631372	-1.72752	1.66438
210542_s_at	SLCO3A1	2.23452	0.57167	1.66285
232439_at	-	0.244892	-1.41773	1.66262
209210_s_at	FERMT2	4.24357	2.58344	1.66013
216527_at	-	0.342269	-1.31764	1.65991
226137_at	ZFHX3	0.785522	-0.87389	1.65941
36711_at	MAFF	4.46026	2.8012	1.65906
232155_at	RNF213	2.48459	0.825765	1.65882
238750_at	CCL28	1.70779	0.0493545	1.65843
207469_s_at	PIR	2.38017	0.724403	1.65577
205773_at	CPEB3	0.43061	-1.22227	1.65288
239605_x_at	-	0.933918	-0.713969	1.64789
1561908_a_at	HS3ST3B1	0.933918	-0.713969	1.64789
239678_at	-	2.05365	0.410455	1.64319
236506_at	-	1.32823	-0.314935	1.64317
206696_at	GPR143	-0.750918	-2.39406	1.64315
229114_at	GAB1	-1.19275	-2.83457	1.64182
204042_at	WASF3	1.3833	-0.258171	1.64147
226021_at	RDH10	5.97188	4.33102	1.64086
206407_s_at	CCL13	-0.397129	-2.03476	1.63763
204557_s_at	DZIP1	0.991341	-0.644418	1.63576
1557326_at	-	1.48897	-0.145055	1.63403
205193_at	MAFF	2.95504	1.3235	1.63154
205472_s_at	DACH1	0.670471	-0.958048	1.62852
222668_at	KCTD15	-0.193593	-1.82206	1.62847
233677_at	-	-0.193593	-1.82206	1.62847
232480_at	MIRLET7BHG	1.36892	-0.258171	1.6271
215749_s_at	GORASP1	0.828164	-0.798891	1.62706
1557359_at	LOC285758	-0.101256	-1.72752	1.62626
222692_s_at	FNDC3B	-0.101256	-1.72752	1.62626
229024_at	-	2.26502	0.639478	1.62555
218901_at	PLSCR4	0.0144282	-1.61055	1.62498
234307_s_at	KIF26A	0.0144282	-1.61055	1.62498
242772_x_at	-	0.306138	-1.31764	1.62378
241846_at	-	0.306138	-1.31764	1.62378
230265_at	SEL1L	1.42403	-0.198326	1.62236
1561307_at	-	-0.509082	-2.13132	1.62224
242894_at	-	-0.509082	-2.13132	1.62224
229699_at	LOC100129550	0.399682	-1.22227	1.62196
240146_at	-	0.399682	-1.22227	1.62196
230886_at	-	0.399682	-1.22227	1.62196
218795_at	ACP6	1.83987	0.219463	1.62041
1556750_at	LOC153577	0.0927245	-1.52629	1.61902
1560359_at	PELO	-0.691625	-2.30808	1.61646
244414_at	-	-0.691625	-2.30808	1.61646
202748_at	GBP2	2.99093	1.37697	1.61396
209729_at	GAS2L1	2.67056	1.0578	1.61276
239721_at	-	1.35441	-0.258171	1.61258
223681_s_at	INADL	-1.36219	-2.97162	1.60943
238647_at	C14orf28	0.570833	-1.03819	1.60902
225021_at	ZNF532	2.62156	1.01551	1.60605
233500_x_at	CLEC2D	2.11808	0.512181	1.6059
235759_at	-	2.38017	0.775972	1.6042
225956_at	CREBRF	0.889859	-0.713969	1.60383
239426_at	SLC2A8	0.80463	-0.798891	1.60352
239955_at	-	0.644211	-0.958048	1.60226
203232_s_at	ATXN1	3.13426	1.53217	1.60209
1561396_at	EPHA6	-1.10789	-2.70735	1.59946
1560999_a_at	-	3.22926	1.63019	1.59907
207509_s_at	LAIR2	0.953314	-0.644418	1.59773
1565661_x_at	FUT6	0.374378	-1.22227	1.59665
205368_at	FAM131B	1.39753	-0.198326	1.59585
226743_at	SLFN11	4.17087	2.57722	1.59365
1561596_at	-	0.174232	-1.41773	1.59196
1559997_x_at	SAMD14	0.174232	-1.41773	1.59196
240517_at	CBS	0.174232	-1.41773	1.59196
236802_at	-	0.174232	-1.41773	1.59196
237279_at	-	-0.957588	-2.5482	1.59061
213110_s_at	COL4A5	-0.957588	-2.5482	1.59061
201249_at	SLC2A1	0.460918	-1.12964	1.59056
227417_at	MARC2	-0.444474	-2.03476	1.59029
240259_at	FLRT2 /// LOC100506718	-0.444474	-2.03476	1.59029
230562_at	LOC100507530	-0.622695	-2.21295	1.59025
1569386_at	-	-0.622695	-2.21295	1.59025
242818_x_at	-	-0.021945	-1.61055	1.58861
231956_at	RNF213	1.20958	-0.378843	1.58842
227308_x_at	LTBP3	1.9242	0.337536	1.58666
225328_at	FBXO32	0.869586	-0.713969	1.58355
208527_x_at	HIST1H2BC /// HIST1H2BE /// HIST1H2BF /// HIST1H2BG /// HIST1H2BI	2.18798	0.60461	1.58337
237969_at	-	-1.19275	-2.77543	1.58268
1556579_s_at	IGSF10	0.542707	-1.03819	1.58089
230386_at	-	0.542707	-1.03819	1.58089
201124_at	ITGB5	-0.88076	-2.46149	1.58073
239105_at	-	0.0540871	-1.52629	1.58038
237456_at	-	0.0540871	-1.52629	1.58038
232035_at	HIST1H4A /// HIST1H4B /// HIST1H4C /// HIST1H4D /// HIST1H4E /// HIST1H4F /// HIST1H4H /// HIST1H4I /// HIST1H4J /// HIST1H4K /// HIST1H4L /// HIST2H4A /// HIST2H4B /// HIST4H4 /// LOC100507025	-0.243591	-1.82206	1.57847
230549_at	ELK4	-0.243591	-1.82206	1.57847
215105_at	CG030	-0.243591	-1.82206	1.57847
214088_s_at	FUT3	-0.243591	-1.82206	1.57847
203989_x_at	F2R	5.31404	3.73699	1.57705
244783_at	YAF2	-0.347668	-1.92388	1.57621
1559020_a_at	-	-0.347668	-1.92388	1.57621
236835_at	LOC645431	-0.153326	-1.72752	1.57419
236513_at	-	-0.824301	-2.39406	1.56976
1563147_at	-	-0.824301	-2.39406	1.56976
210942_s_at	ST3GAL6	-0.824301	-2.39406	1.56976
241118_at	LINC00462	-0.824301	-2.39406	1.56976
210689_at	CLDN14	-0.824301	-2.39406	1.56976
230711_at	-	-0.562106	-2.13132	1.56921
216813_at	-	-0.562106	-2.13132	1.56921
236449_at	CSTB	1.12848	-0.439561	1.56804
236698_at	-	0.342269	-1.22227	1.56454
1569495_at	SCLT1	0.342269	-1.22227	1.56454
1563483_at	FAM91A2	0.342269	-1.22227	1.56454
1405_i_at	CCL5	-0.653426	-2.21699	1.56357
207351_s_at	SH2D2A	4.58407	3.02123	1.56284
219403_s_at	HPSE	0.244892	-1.31764	1.56253
230158_at	DPY19L2	2.36094	0.799897	1.56104
243720_at	-	0.43061	-1.12964	1.56025
1559170_at	-	1.06253	-0.496453	1.55898
239978_at	-	1.06253	-0.496453	1.55898
243907_at	-	-0.750918	-2.30808	1.55716
1557215_at	LOC100506433	-0.750918	-2.30808	1.55716
237442_at	-	-0.750918	-2.30808	1.55716
221359_at	GDNF	-0.750918	-2.30808	1.55716
221969_at	PAX5	0.912057	-0.644418	1.55647
1554501_at	TSC22D4	1.4085	-0.145055	1.55355
238784_at	DPY19L2	2.61006	1.0578	1.55227
1562056_at	-	0.514038	-1.03819	1.55223
244062_at	DAAM1	0.514038	-1.03819	1.55223
226811_at	FAM46C	4.78725	3.2351	1.55216
227265_at	FGL2	0.133981	-1.41773	1.55171
209457_at	DUSP5	2.52115	0.969831	1.55132
227410_at	FAM43A	1.8877	0.337536	1.55016
205610_at	MYOM1	-0.0631372	-1.61055	1.54741
210694_s_at	MID1	0.970338	-0.57297	1.54331
224240_s_at	CCL28	1.16406	-0.378843	1.5429
237189_at	-	1.39753	-0.145055	1.54258
220253_s_at	LRP12	3.37741	1.83514	1.54228
233182_x_at	ATXN3	0.741583	-0.798891	1.54047
225128_at	KDELC2	2.23452	0.694091	1.54043
226939_at	CPEB2	1.63225	0.0918738	1.54037
209360_s_at	LOC100506403 /// RUNX1	3.01318	1.47386	1.53932
213206_at	GOSR2	1.04255	-0.496453	1.539
227930_at	EIF2C4	2.97784	1.43924	1.5386
206893_at	SALL1	1.79876	0.260973	1.53779
239545_at	-	1.09782	-0.439561	1.53738
228188_at	FOSL2	1.09782	-0.439561	1.53738
219190_s_at	EIF2C4	-0.193593	-1.72752	1.53393
1566111_at	PIEZO1	-0.193593	-1.72752	1.53393
239245_at	-	-0.193593	-1.72752	1.53393
238802_at	TYSND1	0.399682	-1.12964	1.52933
221244_s_at	PDPK1	0.306138	-1.22227	1.52841
216112_at	-	0.209963	-1.31764	1.52761
222139_at	ERV3-2	-0.294936	-1.82206	1.52713
205113_at	NEFM	-0.294936	-1.82206	1.52713
243386_at	CASZ1	-0.397129	-1.92388	1.52675
229391_s_at	FAM26F	2.76078	1.235	1.52578
1552639_at	KLHDC7B	-0.509082	-2.03476	1.52568
1569122_at	-	-1.10789	-2.63336	1.52548
203680_at	PRKAR2B	4.60755	3.08397	1.52359
242489_at	-	-0.691625	-2.21295	1.52132
230221_at	ABHD16A	-0.691625	-2.21295	1.52132
1564940_at	-	-1.03346	-2.5482	1.51475
229911_at	TPM2	-1.03346	-2.5482	1.51475
1566689_at	-	-0.88076	-2.39406	1.5133
233816_at	-	-0.88076	-2.39406	1.5133
232914_s_at	SYTL2	-0.88076	-2.39406	1.5133
231166_at	GPR155	0.0927245	-1.41773	1.51045
232579_at	LOC100134229	0.0927245	-1.41773	1.51045
235519_at	FOXK1	-0.101256	-1.61055	1.5093
242314_at	TNRC6C	-0.101256	-1.61055	1.5093
1557527_at	-	-0.101256	-1.61055	1.5093
223771_at	TMEM87A	-0.622695	-2.13132	1.50862
237880_at	LOC100506457	-0.622695	-2.13132	1.50862
229963_at	BEX5	1.19336	-0.314935	1.50829
240928_at	FCF1	1.19336	-0.314935	1.50829
232020_at	SMURF2	1.76745	0.260973	1.50647
219143_s_at	RPP25	1.46365	-0.0426303	1.50628
243439_at	ZNF418	-0.021945	-1.52629	1.50435
216047_x_at	SEZ6L	-0.021945	-1.52629	1.50435
242256_x_at	-	-0.021945	-1.52629	1.50435
226682_at	RORA	4.36742	2.86327	1.50415
220889_s_at	CA10	-0.957588	-2.46149	1.5039
239352_at	SLC6A15	-0.957588	-2.46149	1.5039
207009_at	PHOX2B	-0.957588	-2.46149	1.5039
232792_at	TRIM69	-0.957588	-2.46149	1.5039
225272_at	SAT2	1.83987	0.337536	1.50233
218346_s_at	SESN1	3.99772	2.49679	1.50092
222357_at	ZBTB20	0.785522	-0.713969	1.49949
235305_s_at	ECHDC2	0.275911	-1.22227	1.49819
235847_at	-	2.06953	0.57167	1.49786
242287_at	CLIP1	1.29821	-0.198326	1.49653
237690_at	GPR115	-1.27993	-2.77543	1.4955
237152_at	PCDP1	-1.27993	-2.77543	1.4955
205986_at	AATK	1.66529	0.173169	1.49213
209199_s_at	MEF2C	0.174232	-1.31764	1.49187
205659_at	HDAC9	0.174232	-1.31764	1.49187
236404_at	-	0.991341	-0.496453	1.48779
234050_at	TAGAP	1.7892	0.301405	1.48779
240830_at	SCARNA17	0.912057	-0.57297	1.48503
231747_at	CYSLTR1	-0.243591	-1.72752	1.48393
205470_s_at	KLK11	-0.243591	-1.72752	1.48393
217534_at	FAM49B	-0.243591	-1.72752	1.48393
219525_at	SLC47A1	-0.824301	-2.30808	1.48378
226140_s_at	OTUD1	1.62016	0.136784	1.48338
242385_at	RORB	2.05365	0.57167	1.48198
229329_s_at	-	-0.444474	-1.92388	1.4794
244165_at	FAM208B	1.16406	-0.314935	1.47899
1554086_at	TUBGCP3	1.09782	-0.378843	1.47666
211628_x_at	FTH1P5	6.94037	5.46464	1.47572
204661_at	CD52	6.02259	4.54727	1.47532
1553105_s_at	DSG2	-0.347668	-1.82206	1.4744
227376_at	GLI3	-0.347668	-1.82206	1.4744
205648_at	WNT2	-0.347668	-1.82206	1.4744
211003_x_at	TGM2	-0.347668	-1.82206	1.4744
1556055_at	-	-0.347668	-1.82206	1.4744
204225_at	HDAC4	3.34229	1.86946	1.47283
233436_at	MTBP	-0.562106	-2.03476	1.47265
1560320_a_at	C1RL-AS1	-0.562106	-2.03476	1.47265
200636_s_at	PTPRF	0.828164	-0.644418	1.47258
212658_at	LHFPL2	0.828164	-0.644418	1.47258
228702_at	FLJ43663	2.24855	0.775972	1.47257
202761_s_at	SYNE2	6.48084	5.00835	1.47249
201005_at	CD9 /// LOC100652804 /// LOC100653288	0.342269	-1.12964	1.47191
211302_s_at	PDE4B	0.342269	-1.12964	1.47191
220254_at	LRP12	2.16598	0.694091	1.47189
238143_at	LOC646627	0.0540871	-1.41773	1.47181
229548_at	-	0.0540871	-1.41773	1.47181
242218_at	LOC100507672	1.60797	0.136784	1.47119
244112_x_at	-	1.60797	0.136784	1.47119
205889_s_at	JAKMIP2	0.670471	-0.798891	1.46936
243869_at	-	2.48459	1.01551	1.46908
223845_at	VSIG10	0.244892	-1.22227	1.46717
236120_at	-	-0.0631372	-1.52629	1.46316
231562_at	APOC2	-0.0631372	-1.52629	1.46316
230612_at	WDR73	-0.0631372	-1.52629	1.46316
207146_at	KRT32	-0.0631372	-1.52629	1.46316
208330_at	ALX4	-0.0631372	-1.52629	1.46316
234088_at	-	-0.0631372	-1.52629	1.46316
238695_s_at	RAB39B	1.36892	-0.0933687	1.46229
1552278_a_at	SLC46A1	-0.750918	-2.21295	1.46203
1562031_at	JAK2	-0.750918	-2.21295	1.46203
229865_at	FNDC3B	-0.750918	-2.21295	1.46203
213193_x_at	TRBC1	7.4185	5.95654	1.46196
220132_s_at	CLEC2D	1.90662	0.447151	1.45947
1560156_at	-	1.86967	0.410455	1.45921
206973_at	PPFIA2	1.08028	-0.378843	1.45913
221858_at	TBC1D12	-0.153326	-1.61055	1.45723
242512_at	MYO9A	-0.153326	-1.61055	1.45723
213158_at	-	1.25718	-0.198326	1.4555
230925_at	APBB1IP	2.5923	1.13883	1.45347
201125_s_at	ITGB5	1.4085	-0.0426303	1.45113
230000_at	RNF213	1.45157	0.00192082	1.44965
1570120_at	-	-1.10789	-2.5482	1.44031
237061_at	ZNF347	-0.691625	-2.13132	1.43969
241499_at	ZNF621	-0.691625	-2.13132	1.43969
233562_at	LOC84856	-0.691625	-2.13132	1.43969
208473_s_at	GP2	-0.691625	-2.13132	1.43969
243117_at	-	-0.691625	-2.13132	1.43969
234226_at	OPN4	-0.691625	-2.13132	1.43969
1557036_at	ZBTB1	0.399682	-1.03819	1.43787
233072_at	NTNG2	0.399682	-1.03819	1.43787
223562_at	PARVG	2.8606	1.42392	1.43668
215440_s_at	BEX4	-0.957588	-2.39406	1.43648
232610_at	PARP14	-0.957588	-2.39406	1.43648
1569854_at	-	-0.957588	-2.39406	1.43648
1557459_at	-	-0.957588	-2.39406	1.43648
207855_s_at	CLCC1	-0.957588	-2.39406	1.43648
230875_s_at	ATP11A	3.13426	1.69797	1.43629
235175_at	GBP4	2.31253	0.8784	1.43413
241630_at	-	-0.294936	-1.72752	1.43259
1560275_at	TMEM44	-0.294936	-1.72752	1.43259
1562957_at	-	0.209963	-1.22227	1.43224
240939_x_at	-	0.0144282	-1.41773	1.43215
213083_at	SLC35D2	0.0144282	-1.41773	1.43215
209209_s_at	FERMT2	2.40073	0.969831	1.4309
1554365_a_at	PPP2R5C	4.44693	3.01613	1.4308
231145_at	PAX9	0.785522	-0.644418	1.42994
222290_at	OR2A20P /// OR2A9P	-1.03346	-2.46149	1.42803
227589_at	PITPNC1	-1.03346	-2.46149	1.42803
243239_at	SAMM50	-1.03346	-2.46149	1.42803
244595_at	-	-1.03346	-2.46149	1.42803
220505_at	C9orf53	-1.03346	-2.46149	1.42803
230869_at	FAM155A	-1.27993	-2.70735	1.42742
207272_at	ZNF80	-1.27993	-2.70735	1.42742
202562_s_at	C14orf1	4.59492	3.16911	1.42581
224490_s_at	KANSL1	-0.101256	-1.52629	1.42504
210552_s_at	RALGPS1	-0.101256	-1.52629	1.42504
1561683_at	-	-0.101256	-1.52629	1.42504
242770_at	LOC642236	-0.101256	-1.52629	1.42504
1552980_at	HAS3	-0.397129	-1.82206	1.42494
243380_at	-	-0.397129	-1.82206	1.42494
224991_at	CMIP	2.62156	1.19766	1.4239
200748_s_at	FTH1	7.05724	5.63394	1.4233
235522_at	CLEC2D	2.14457	0.724403	1.42017
202260_s_at	STXBP1	3.68193	2.26202	1.41992
204161_s_at	ENPP4	0.460918	-0.958048	1.41897
224838_at	FOXP1	4.70311	3.28512	1.41799
1559455_at	-	-0.193593	-1.61055	1.41696
215351_at	-	-0.193593	-1.61055	1.41696
209200_at	MEF2C	-0.193593	-1.61055	1.41696
230684_at	GTPBP10	0.542707	-0.87389	1.4166
226790_at	MORN2	0.542707	-0.87389	1.4166
216116_at	NCKIPSD	-0.509082	-1.92388	1.4148
217137_x_at	-	-0.509082	-1.92388	1.4148
229296_at	LOC100506119	-1.36219	-2.77543	1.41324
221636_s_at	MARC2	0.698823	-0.713969	1.41279
238445_x_at	MGAT5B	0.698823	-0.713969	1.41279
242738_s_at	ZFHX3	0.698823	-0.713969	1.41279
205916_at	S100A7	-0.622695	-2.03476	1.41207
203290_at	HLA-DQA1	-0.622695	-2.03476	1.41207
205442_at	MFAP3L	1.36892	-0.0426303	1.41155
204556_s_at	DZIP1	1.36892	-0.0426303	1.41155
234033_at	-	0.0927245	-1.31764	1.41037
1560456_at	PLIN5	0.0927245	-1.31764	1.41037
230381_at	C1orf186 /// LOC100505650	0.763719	-0.644418	1.40814
203988_s_at	FUT8	3.61077	2.20849	1.40227
208490_x_at	HIST1H2BC /// HIST1H2BE /// HIST1H2BF /// HIST1H2BG /// HIST1H2BI	1.45157	0.0493545	1.40222
204451_at	FZD1	2.67056	1.26968	1.40088
230215_at	SEC61A2	-0.021945	-1.41773	1.39578
234560_at	-	-0.021945	-1.41773	1.39578
241617_x_at	-	-0.021945	-1.41773	1.39578
209073_s_at	NUMB	2.87988	1.48866	1.39122
217467_at	-	-0.824301	-2.21295	1.38865
34210_at	CD52	5.97483	4.58683	1.388
241751_at	OFD1	0.514038	-0.87389	1.38793
211241_at	ANXA2P3	0.889859	-0.496453	1.38631
225606_at	BCL2L11	4.11264	2.72701	1.38562
209185_s_at	IRS2	2.10946	0.724403	1.38506
221156_x_at	CCPG1	0.670471	-0.713969	1.38444
206023_at	NMU	2.47716	1.09502	1.38214
1565881_at	-	-1.45328	-2.83457	1.38129
218591_s_at	NOL10	0.342269	-1.03819	1.38046
244408_at	-	0.342269	-1.03819	1.38046
232177_at	-	0.342269	-1.03819	1.38046
243874_at	-	-0.750918	-2.13132	1.3804
204915_s_at	SOX11	-0.750918	-2.13132	1.3804
238723_at	ATXN3	-0.750918	-2.13132	1.3804
239425_at	DCUN1D5	-0.347668	-1.72752	1.37985
1561528_at	-	-0.347668	-1.72752	1.37985
1557540_at	LOC100507403	-0.347668	-1.72752	1.37985
233237_at	-	-0.444474	-1.82206	1.37759
230109_at	PDE7B	-0.444474	-1.82206	1.37759
1566728_at	-	-0.444474	-1.82206	1.37759
244751_at	PCP2	-0.444474	-1.82206	1.37759
233068_at	-	1.17878	-0.198326	1.37711
229414_at	PITPNC1	1.59568	0.219463	1.37622
200907_s_at	PALLD	3.54623	2.17045	1.37578
1554178_a_at	FAM126B	1.8877	0.512181	1.37552
243181_at	ANKIB1	0.244892	-1.12964	1.37454
1562673_at	-	0.933918	-0.439561	1.37348
1562055_at	-	-0.153326	-1.52629	1.37297
229534_at	ACOT4	-0.153326	-1.52629	1.37297
230408_at	-	1.82005	0.447151	1.3729
228788_at	YPEL1	2.36094	0.988692	1.37225
204749_at	NAP1L3	2.90389	1.53217	1.37173
239212_at	LTV1	0.991341	-0.378843	1.37018
1559214_at	-	0.570833	-0.798891	1.36972
204635_at	RPS6KA5	4.24903	2.88077	1.36826
234143_at	-	-0.243591	-1.61055	1.36696
227251_at	DCAF5	1.90662	0.540817	1.3658
228410_at	GAB3	2.33406	0.969831	1.36423
235184_at	AEBP2	-0.562106	-1.92388	1.36177
235808_at	LOC100506051	-0.562106	-1.92388	1.36177
228413_s_at	SFRP1	-0.562106	-1.92388	1.36177
213536_s_at	-	-0.562106	-1.92388	1.36177
240188_at	-	-0.562106	-1.92388	1.36177
1559534_at	-	-1.03346	-2.39406	1.36061
216085_at	DKFZP434C153	-1.03346	-2.39406	1.36061
236673_at	TIFAB	-1.03346	-2.39406	1.36061
58780_s_at	ARHGEF40	0.275911	-1.08412	1.36003
207545_s_at	NUMB	2.05365	0.694091	1.35956
204992_s_at	PFN2	1.69632	0.337536	1.35879
244704_at	NFYB	0.644211	-0.713969	1.35818
238886_at	TMED10	0.644211	-0.713969	1.35818
229532_at	ZNF502	0.399682	-0.958048	1.35773
202063_s_at	SEL1L	0.399682	-0.958048	1.35773
224516_s_at	CXXC5	3.15535	1.79879	1.35656
223858_at	ESRRB	0.133981	-1.22227	1.35626
203004_s_at	MEF2D	0.133981	-1.22227	1.35626
1555890_at	OR2A20P /// OR2A9P	-1.53676	-2.89233	1.35557
1558116_x_at	RECK	-1.19275	-2.5482	1.35545
203642_s_at	COBLL1	-1.19275	-2.5482	1.35545
239476_at	-	1.20958	-0.145055	1.35463
208104_s_at	TSC22D4	1.20958	-0.145055	1.35463
215191_at	-	-0.0631372	-1.41773	1.35459
236325_at	KIAA1377	-1.10789	-2.46149	1.3536
240109_at	-	-1.10789	-2.46149	1.3536
1552875_a_at	CD200R1	-1.10789	-2.46149	1.3536
237803_x_at	-	-1.10789	-2.46149	1.3536
234434_at	-	-1.10789	-2.46149	1.3536
1562250_at	-	-1.10789	-2.46149	1.3536
242054_s_at	SIX3	-1.10789	-2.46149	1.3536
220494_s_at	-	1.52543	0.173169	1.35226
205407_at	RECK	-0.957588	-2.30808	1.3505
224992_s_at	CMIP	2.96834	1.61812	1.35022
214608_s_at	EYA1	1.68605	0.337536	1.34852
225227_at	SKIL	4.2475	2.89916	1.34834
238182_at	-	-1.36219	-2.70735	1.34516
219474_at	C3orf52	-0.691625	-2.03476	1.34314
242507_at	-	-0.691625	-2.03476	1.34314
221904_at	FAM131A	-0.691625	-2.03476	1.34314
236572_at	LOC100652952 /// LOC100653305	-0.691625	-2.03476	1.34314
1553258_at	FLJ30679	-0.691625	-2.03476	1.34314
240964_at	-	-0.691625	-2.03476	1.34314
217838_s_at	EVL	6.85532	5.51557	1.33976
1554549_a_at	WDR20	0.209963	-1.12964	1.33961
1564339_a_at	CHRM3	0.209963	-1.12964	1.33961
228296_at	YPEL1	1.51241	0.173169	1.33924
226470_at	GGT7	1.08028	-0.258171	1.33845
213156_at	-	1.02228	-0.314935	1.33722
228667_at	AGPAT4	0.763719	-0.57297	1.33669
229483_at	-	0.763719	-0.57297	1.33669
201694_s_at	EGR1	2.06062	0.724403	1.33622
1556209_at	CLEC2B	2.13517	0.799897	1.33527
242447_at	C3orf70	-0.193593	-1.52629	1.3327
1557222_at	-	-0.193593	-1.52629	1.3327
229373_at	-	-0.193593	-1.52629	1.3327
244535_at	-	-0.193593	-1.52629	1.3327
242373_at	-	-0.193593	-1.52629	1.3327
223760_s_at	-	-0.193593	-1.52629	1.3327
214596_at	CHRM3	0.374378	-0.958048	1.33243
232247_at	ZNF502	0.374378	-0.958048	1.33243
202254_at	SIPA1L1	1.77957	0.447151	1.33242
214462_at	SOCS6	-0.88076	-2.21295	1.33219
240020_at	-	-0.88076	-2.21295	1.33219
1565583_at	ZSCAN5A	-0.88076	-2.21295	1.33219
1559565_x_at	-	-0.88076	-2.21295	1.33219
210915_x_at	TRBC1	7.18009	5.84897	1.33112
239698_at	-	-0.397129	-1.72752	1.33039
220297_at	BTBD7	-0.397129	-1.72752	1.33039
234246_at	-	-0.397129	-1.72752	1.33039
224156_x_at	IL17RB	-0.397129	-1.72752	1.33039
1562482_at	-	-0.397129	-1.72752	1.33039
237222_at	FSD2	-0.397129	-1.72752	1.33039
1563529_at	HYDIN2	-0.397129	-1.72752	1.33039
224408_at	MCHR2	-0.397129	-1.72752	1.33039
211245_x_at	KIR2DL4	4.80478	3.47655	1.32824
238792_at	PCNX	1.12848	-0.198326	1.3268
204633_s_at	RPS6KA5	4.98102	3.65474	1.32628
1555372_at	BCL2L11	1.89775	0.57167	1.32608
208810_at	DNAJB6 /// TMEM135	5.24462	3.91898	1.32563
1558139_at	FLJ39632 /// LOC100506303 /// LOC100653149 /// LOC400879	1.00998	-0.314935	1.32492
206274_s_at	CROCC	1.00998	-0.314935	1.32492
233730_at	FAM135A	-1.45328	-2.77543	1.32215
216286_at	-	-1.45328	-2.77543	1.32215
238875_at	-	-1.45328	-2.77543	1.32215
235240_at	ATXN3	2.29151	0.969831	1.32168
212223_at	IDS	4.03435	2.71322	1.32113
230452_at	FLJ42351	1.06253	-0.258171	1.3207
223501_at	TNFSF13B	1.98829	0.668341	1.31995
220576_at	PGAP1	1.22562	-0.0933687	1.31899
204897_at	PTGER4	5.8956	4.57691	1.31868
229844_at	FOXP1	1.4085	0.0918738	1.31663
1569041_at	-	-0.101256	-1.41773	1.31647
236357_at	-	-0.101256	-1.41773	1.31647
215618_at	RSU1	-0.101256	-1.41773	1.31647
217538_at	SGSM2	-0.101256	-1.41773	1.31647
208516_at	MTNR1B	-0.101256	-1.41773	1.31647
1564310_a_at	PARP15	-0.294936	-1.61055	1.31562
232866_at	ZSCAN18	-0.294936	-1.61055	1.31562
217390_x_at	-	-0.294936	-1.61055	1.31562
207931_s_at	PFKFB2	0.741583	-0.57297	1.31455
232392_at	SRSF3	0.275911	-1.03819	1.3141
222297_x_at	-	1.27098	-0.0426303	1.31361
226621_at	OSMR	-0.509082	-1.82206	1.31298
240797_at	PERP	-0.509082	-1.82206	1.31298
1555785_a_at	XRN1	-0.509082	-1.82206	1.31298
232550_at	ABHD1	-0.509082	-1.82206	1.31298
238452_at	FCRLB	0.514038	-0.798891	1.31293
238532_at	DPF3	4.19732	2.88637	1.31095
228087_at	CCDC126	1.71916	0.410455	1.30871
1568787_at	LOC100506083	-0.824301	-2.13132	1.30702
1556436_at	EXTL3-AS1	-0.824301	-2.13132	1.30702
1560531_at	LCE1B	-0.824301	-2.13132	1.30702
229185_at	LIFR	-0.824301	-2.13132	1.30702
243690_at	TRIOBP	1.60797	0.301405	1.30657
1557113_at	LOC283588	2.32085	1.01551	1.30534
244235_at	IVNS1ABP	0.43061	-0.87389	1.3045
1554095_at	RBM33	2.02847	0.724403	1.30406
230626_at	TSPAN12	0.174232	-1.12964	1.30388
239331_at	-	1.94265	0.639478	1.30317
222020_s_at	LOC100653217 /// NTM	-0.622695	-1.92388	1.30118
211455_at	-	-0.622695	-1.92388	1.30118
221122_at	HRASLS2	-0.622695	-1.92388	1.30118
204717_s_at	SLC29A2	0.342269	-0.958048	1.30032
236717_at	FAM179A	1.43634	0.136784	1.29955
226372_at	CHST11	5.55377	4.25624	1.29754
238266_at	-	-0.021945	-1.31764	1.2957
240594_at	-	-0.021945	-1.31764	1.2957
220918_at	RUNX1-IT1	1.19336	-0.0933687	1.28673
215578_at	-	-1.10789	-2.39406	1.28618
231193_s_at	-	-1.10789	-2.39406	1.28618
208304_at	CCR3	-1.10789	-2.39406	1.28618
242225_at	-	-1.10789	-2.39406	1.28618
232869_at	SRGAP3	0.570833	-0.713969	1.2848
242592_at	GPR137C	-0.750918	-2.03476	1.28384
232772_at	LOC221272	-0.750918	-2.03476	1.28384
231398_at	SLC22A7	-0.750918	-2.03476	1.28384
236512_at	-	-0.750918	-2.03476	1.28384
243350_at	-	-0.750918	-2.03476	1.28384
239979_at	-	-0.750918	-2.03476	1.28384
236595_at	LOC100507307	-0.750918	-2.03476	1.28384
209474_s_at	ENTPD1	4.12338	2.8398	1.28358
239780_at	-	0.244892	-1.03819	1.28308
243452_at	LOC646778	-0.444474	-1.72752	1.28305
1566558_x_at	FLJ90757	-0.444474	-1.72752	1.28305
228404_at	IRX2	-0.444474	-1.72752	1.28305
217303_s_at	ADRB3	-0.444474	-1.72752	1.28305
244136_at	LOC100507261	-0.243591	-1.52629	1.2827
1555908_at	FAM120A	-0.243591	-1.52629	1.2827
244652_at	-	-0.243591	-1.52629	1.2827
1555989_at	-	-0.243591	-1.52629	1.2827
220617_s_at	ZNF532	3.65586	2.37385	1.28201
235541_at	LAS1L	1.45157	0.173169	1.2784
224837_at	FOXP1	4.62429	3.34693	1.27736
1557613_at	FLJ39534	0.0540871	-1.22227	1.27636
1553238_a_at	HIPK4	0.0540871	-1.22227	1.27636
236494_x_at	-	1.96936	0.694091	1.27527
238613_at	ZAK	2.69893	1.42392	1.275
224237_at	-	-1.03346	-2.30808	1.27463
219642_s_at	PEX5L	-1.03346	-2.30808	1.27463
1563614_at	MTBP	-1.03346	-2.30808	1.27463
1554967_at	DIP2A	-1.03346	-2.30808	1.27463
230757_at	-	-1.03346	-2.30808	1.27463
1566086_at	-	-1.03346	-2.30808	1.27463
205299_s_at	BTN2A2	-1.03346	-2.30808	1.27463
243879_at	-	-1.03346	-2.30808	1.27463
1553895_at	C11orf42	-1.03346	-2.30808	1.27463
242488_at	CHRM3	0.399682	-0.87389	1.27357
225912_at	TP53INP1	0.399682	-0.87389	1.27357
226549_at	SBK1	1.71916	0.447151	1.27201
217419_x_at	AGRN	0.698823	-0.57297	1.27179
228388_at	NFKBIB	0.698823	-0.57297	1.27179
203543_s_at	KLF9	1.4085	0.136784	1.27172
243625_at	-	-1.36219	-2.63336	1.27118
36564_at	RNF19B	3.30209	2.03184	1.27025
218613_at	PSD3	1.27098	0.00192082	1.26906
1561075_at	-	-1.19275	-2.46149	1.26874
232330_at	C7orf44	0.889859	-0.378843	1.2687
224236_s_at	-	-1.27993	-2.5482	1.26827
211310_at	EZH1	-1.27993	-2.5482	1.26827
212686_at	PPM1H	-1.27993	-2.5482	1.26827
237115_at	-	-1.27993	-2.5482	1.26827
206354_at	SLCO1B3	-1.27993	-2.5482	1.26827
230903_s_at	C8orf42	-1.27993	-2.5482	1.26827
215474_at	-	-1.27993	-2.5482	1.26827
239045_at	-	-1.27993	-2.5482	1.26827
235106_at	MAML2	-1.27993	-2.5482	1.26827
227694_at	C1orf201	-0.153326	-1.41773	1.2644
228675_at	USP30-AS1	0.306138	-0.958048	1.26419
1563473_at	-	2.9362	1.67228	1.26393
219779_at	ZFHX4	0.133981	-1.12964	1.26362
230457_at	TMEM242	-0.347668	-1.61055	1.26288
235276_at	EPSTI1	-0.347668	-1.61055	1.26288
1552375_at	ZNF333	0.617471	-0.644418	1.26189
214252_s_at	CLN5	0.617471	-0.644418	1.26189
1557816_a_at	-	0.617471	-0.644418	1.26189
235444_at	FOXP1	1.70779	0.447151	1.26064
207691_x_at	ENTPD1	4.34435	3.08397	1.26038
1556784_at	-	-0.562106	-1.82206	1.25996
233226_at	PTPN9	-0.562106	-1.82206	1.25996
1559723_s_at	-	-0.562106	-1.82206	1.25996
221016_s_at	TCF7L1	-0.562106	-1.82206	1.25996
1556538_at	MFI2	-0.562106	-1.82206	1.25996
238641_at	C1orf126	-0.562106	-1.82206	1.25996
1561190_at	CDKL3	-0.562106	-1.82206	1.25996
203059_s_at	PAPSS2	-0.562106	-1.82206	1.25996
220615_s_at	FAR2	1.59568	0.337536	1.25815
206999_at	IL12RB2	4.64299	3.38539	1.2576
228472_at	CCDC61	0.542707	-0.713969	1.25668
202500_at	DNAJB2	1.63225	0.376026	1.25622
235655_at	-	-0.957588	-2.21295	1.25536
233253_at	-	-0.957588	-2.21295	1.25536
238200_at	-	-0.957588	-2.21295	1.25536
220114_s_at	STAB2	-0.957588	-2.21295	1.25536
242024_at	-	-0.957588	-2.21295	1.25536
244375_at	-	2.31253	1.0578	1.25473
219583_s_at	SPATA7	-0.0631372	-1.31764	1.25451
1557155_a_at	-	-1.45328	-2.70735	1.25407
241659_at	JMJD1C	-1.45328	-2.70735	1.25407
210073_at	ST8SIA1	-1.45328	-2.70735	1.25407
200602_at	APP	4.69288	3.44085	1.25204
240490_at	-	-0.88076	-2.13132	1.25056
236394_at	A2MP1	-0.88076	-2.13132	1.25056
233649_at	KATNAL2	-0.88076	-2.13132	1.25056
1555935_s_at	HUNK	-0.88076	-2.13132	1.25056
1552960_at	LRRC15	-0.88076	-2.13132	1.25056
1561759_at	LOC100507322 /// LOC645513	-0.88076	-2.13132	1.25056
206866_at	CDH4	-0.88076	-2.13132	1.25056
229502_at	CHDH	-0.88076	-2.13132	1.25056
232595_at	-	-0.88076	-2.13132	1.25056
243698_at	-	-0.88076	-2.13132	1.25056
224540_at	LACRT	-0.88076	-2.13132	1.25056
216159_s_at	-	-0.88076	-2.13132	1.25056
242553_at	ABCC3	-0.88076	-2.13132	1.25056
219164_s_at	ATG2B	2.26502	1.01551	1.24952
1569597_at	-	0.991341	-0.258171	1.24951
219736_at	TRIM36	1.69632	0.447151	1.24917
222786_at	CHST12	0.933918	-0.314935	1.24885
211822_s_at	NLRP1	0.869586	-0.378843	1.24843
217141_at	BTBD7	0.374378	-0.87389	1.24827
235731_at	AIPL1	0.374378	-0.87389	1.24827
237075_at	LOC100506762	0.209963	-1.03819	1.24815
204644_at	ENOX2	0.209963	-1.03819	1.24815
223287_s_at	FOXP1	4.24597	2.99815	1.24783
224937_at	PTGFRN	2.02134	0.775972	1.24536
1553142_at	LACC1	0.80463	-0.439561	1.24419
244447_at	-	0.80463	-0.439561	1.24419
1557071_s_at	NUB1	1.09782	-0.145055	1.24287
1557386_at	LOC100507600	0.598433	-0.644418	1.24285
213305_s_at	PPP2R5C	4.49404	3.25254	1.2415
210113_s_at	NLRP1	1.04255	-0.198326	1.24087
213927_at	MAP3K9	1.68605	0.447151	1.2389
232271_at	HNF4G	-1.53676	-2.77543	1.23867
204568_at	ATG14	2.52764	1.2901	1.23754
1556385_at	-	1.74907	0.512181	1.23689
243771_at	-	0.0144282	-1.22227	1.2367
231004_s_at	H1FX	0.0144282	-1.22227	1.2367
225980_at	C14orf43	3.46448	2.22803	1.23645
230896_at	BEND4	2.9731	1.73692	1.23618
205794_s_at	NOVA1	1.19336	-0.0426303	1.23599
242877_at	-	1.19336	-0.0426303	1.23599
239988_at	-	0.275911	-0.958048	1.23396
236260_at	LOC100287598	-0.691625	-1.92388	1.23225
231652_at	-	-0.691625	-1.92388	1.23225
1561238_at	PEX2	-0.691625	-1.92388	1.23225
226205_at	ANKRD13D	1.45157	0.219463	1.23211
209015_s_at	DNAJB6	5.08885	3.85675	1.2321
1568720_at	ZNF506	-0.294936	-1.52629	1.23136
1553971_a_at	GATS	1.64158	0.410455	1.23112
225526_at	MKLN1	4.20757	2.97731	1.23025
236837_x_at	MIPEPP3	0.43061	-0.798891	1.2295
211222_s_at	HAP1	0.43061	-0.798891	1.2295
242057_at	-	-1.60582	-2.83457	1.22875
239570_at	RAB1A	-1.60582	-2.83457	1.22875
220260_at	TBC1D19	0.970338	-0.258171	1.22851
228107_at	LOC100127983	2.44479	1.21734	1.22745
212221_x_at	IDS	4.83007	3.60264	1.22743
215322_at	LONRF1	0.912057	-0.314935	1.22699
208657_s_at	40057	3.183	1.95826	1.22474
219594_at	NINJ2	1.39753	0.173169	1.22436
202792_s_at	PPP6R2	1.39753	0.173169	1.22436
242639_at	NARG2	-0.193593	-1.41773	1.22413
213267_at	DOPEY1	-0.193593	-1.41773	1.22413
234267_at	LOC100507584	-0.193593	-1.41773	1.22413
207961_x_at	MYH11	-0.193593	-1.41773	1.22413
215332_s_at	CD8B	2.10176	0.8784	1.22336
221675_s_at	CHPT1	4.31799	3.09465	1.22334
205933_at	SETBP1	2.15019	0.927014	1.22317
225842_at	PHLDA1	5.06391	3.84098	1.22293
235512_at	CDKL1	1.02228	-0.198326	1.22061
224797_at	ARRDC3	3.67902	2.45897	1.22005
205940_at	MYH3	-0.509082	-1.72752	1.21844
241464_s_at	-	-0.509082	-1.72752	1.21844
213001_at	ANGPTL2	-0.509082	-1.72752	1.21844
237730_at	LOC100130700	-0.509082	-1.72752	1.21844
1566249_at	-	-0.509082	-1.72752	1.21844
1559249_at	ATXN1	-0.509082	-1.72752	1.21844
218999_at	TMEM140	0.644211	-0.57297	1.21718
230056_at	BPTF	-0.101256	-1.31764	1.21639
232487_at	SFT2D1	-0.101256	-1.31764	1.21639
231427_at	LOC284648	-0.101256	-1.31764	1.21639
223549_s_at	ESPN	-0.101256	-1.31764	1.21639
1570402_at	KLC3	-0.101256	-1.31764	1.21639
225724_at	FLJ31306	4.18347	2.96731	1.21616
1559391_s_at	-	2.06953	0.853466	1.21607
212499_s_at	FCF1 /// MAPK1IP1L	4.11909	2.90358	1.21551
242230_at	ATXN1	0.570833	-0.644418	1.21525
235556_at	CREBRF	0.570833	-0.644418	1.21525
1560562_a_at	ZNF677	-0.397129	-1.61055	1.21342
1552562_at	ZNF570	-0.397129	-1.61055	1.21342
241450_at	RSPO1	-0.397129	-1.61055	1.21342
228749_at	ZDBF2	1.69632	0.482965	1.21336
223824_at	RNLS	0.174232	-1.03819	1.21242
244123_at	-	0.174232	-1.03819	1.21242
228741_s_at	HCN3	0.174232	-1.03819	1.21242
227609_at	EPSTI1	0.953314	-0.258171	1.21148
234921_at	ZNF470	-0.824301	-2.03476	1.21046
234874_at	ATE1	-0.824301	-2.03476	1.21046
1555894_s_at	MTSS1L	-0.824301	-2.03476	1.21046
1569157_s_at	ZNF846	-0.824301	-2.03476	1.21046
229609_at	LOC728190	-0.824301	-2.03476	1.21046
241857_at	-	-0.824301	-2.03476	1.21046
1570297_at	-	-0.824301	-2.03476	1.21046
1555429_at	-	-0.824301	-2.03476	1.21046
201810_s_at	SH3BP5	-0.824301	-2.03476	1.21046
227492_at	LOC647859 /// OCLN	1.00998	-0.198326	1.20831
219280_at	BRWD1	0.828164	-0.378843	1.20701
214140_at	SLC25A16	1.29821	0.0918738	1.20633
208546_x_at	HIST1H2BH	1.29821	0.0918738	1.20633
231323_at	PSMB2	2.29996	1.09502	1.20493
209737_at	MAGI2	0.889859	-0.314935	1.20479
209794_at	SRGAP3	2.7091	1.50477	1.20434
242612_at	-	0.763719	-0.439561	1.20328
1557961_s_at	LOC100127983	1.68605	0.482965	1.20309
1553857_at	IGSF22	0.244892	-0.958048	1.20294
238278_at	-	-1.19275	-2.39406	1.20131
220034_at	IRAK3	-1.19275	-2.39406	1.20131
213695_at	PON3	-1.19275	-2.39406	1.20131
230526_at	LOC100131096	1.83987	0.639478	1.20039
242116_x_at	-	-0.021945	-1.22227	1.20033
229413_s_at	-	-0.021945	-1.22227	1.20033
207774_at	ATG10	-0.021945	-1.22227	1.20033
239701_at	-	-0.021945	-1.22227	1.20033
1568590_at	ARL3	-0.021945	-1.22227	1.20033
231252_at	KANSL1L	-0.021945	-1.22227	1.20033
232547_at	SRCIN1	-1.10789	-2.30808	1.2002
211651_s_at	LAMB1	-1.10789	-2.30808	1.2002
205111_s_at	PLCE1	-1.10789	-2.30808	1.2002
219381_at	C5orf42	-1.10789	-2.30808	1.2002
239303_at	PIWIL2	-1.10789	-2.30808	1.2002
224398_at	-	-1.10789	-2.30808	1.2002
237237_at	-	-1.10789	-2.30808	1.2002
234094_x_at	DNAJC21	-1.10789	-2.30808	1.2002
1566503_at	-	-1.10789	-2.30808	1.2002
221327_s_at	OPN1LW /// OPN1MW /// OPN1MW2	-1.10789	-2.30808	1.2002
1570627_at	TCEB3	-1.10789	-2.30808	1.2002
243105_at	-	-0.622695	-1.82206	1.19937
241321_at	-	-0.622695	-1.82206	1.19937
205960_at	PDK4	-0.622695	-1.82206	1.19937
1555251_a_at	OTOF	-0.622695	-1.82206	1.19937
241219_at	-	-0.622695	-1.82206	1.19937
217444_at	-	-0.622695	-1.82206	1.19937
1559108_at	VPS53	-0.622695	-1.82206	1.19937
209160_at	AKR1C3	-0.622695	-1.82206	1.19937
1565804_at	-	-0.622695	-1.82206	1.19937
239559_at	-	-0.622695	-1.82206	1.19937
41577_at	PPP1R16B	4.74312	3.54469	1.19843
1560225_at	CNR1	1.57218	0.376026	1.19615
229390_at	FAM26F	3.03964	1.84552	1.19412
238121_at	GK5	2.73984	1.5478	1.19204
209824_s_at	ARNTL	3.91852	2.72701	1.1915
211810_s_at	GALC	0.617471	-0.57297	1.19044
211783_s_at	MTA1	4.63116	3.44085	1.19031
1569180_at	-	0.470186	-0.719588	1.18977
235227_at	STXBP5	0.991341	-0.198326	1.18967
227657_at	RNF150	1.98829	0.799897	1.18839
225280_x_at	ARSD	1.14544	-0.0426303	1.18807
1554565_x_at	SPPL3	0.542707	-0.644418	1.18712
1562244_at	ZNF578	-1.36219	-2.5482	1.18601
234473_at	-	-1.36219	-2.5482	1.18601
219671_at	HPCAL4	-1.36219	-2.5482	1.18601
231517_at	ZYG11A	-1.36219	-2.5482	1.18601
229796_at	SIX4	3.38458	2.19863	1.18595
229908_s_at	UNKL	2.5923	1.40844	1.18386
238126_at	RSBN1L-AS1	0.0540871	-1.12964	1.18373
242887_at	KCMF1	0.80463	-0.378843	1.18347
221805_at	NEFL	-1.27993	-2.46149	1.18156
204114_at	NID2	-1.27993	-2.46149	1.18156
216786_at	FAM224A	-1.27993	-2.46149	1.18156
207677_s_at	NCF4	-1.27993	-2.46149	1.18156
231118_at	ANKRD35	1.35441	0.173169	1.18124
209460_at	ABAT	3.60737	2.42629	1.18108
225662_at	ZAK	4.30105	3.12005	1.181
202729_s_at	LTBP1	2.82653	1.64611	1.18042
226757_at	IFIT2	-1.45328	-2.63336	1.18008
237593_at	-	-1.45328	-2.63336	1.18008
223623_at	C2orf40	-1.45328	-2.63336	1.18008
236162_at	LOC100287598	-1.45328	-2.63336	1.18008
242999_at	ARHGEF7	-1.45328	-2.63336	1.18008
1559950_at	FAM66C /// FAM66D	-1.45328	-2.63336	1.18008
1555535_at	BPIFB6	-1.45328	-2.63336	1.18008
1555192_at	ZNF277	-1.03346	-2.21295	1.17949
1570623_at	-	-1.03346	-2.21295	1.17949
242384_at	-	-1.03346	-2.21295	1.17949
232850_at	-	-1.03346	-2.21295	1.17949
1558392_at	SYNE2	-1.03346	-2.21295	1.17949
1556619_at	SHISA9	-1.03346	-2.21295	1.17949
244517_x_at	-	-1.03346	-2.21295	1.17949
242280_x_at	CPEB4	-1.03346	-2.21295	1.17949
206822_s_at	L3MBTL1	-1.03346	-2.21295	1.17949
1565535_x_at	-	-1.03346	-2.21295	1.17949
244077_at	C10orf113	-1.03346	-2.21295	1.17949
216963_s_at	GAP43	-1.03346	-2.21295	1.17949
226997_at	ADAMTS12	-1.03346	-2.21295	1.17949
209197_at	SYT11	-1.03346	-2.21295	1.17949
1556942_at	-	-0.347668	-1.52629	1.17863
215617_at	SPATS2L	-0.347668	-1.52629	1.17863
210007_s_at	GPD2	-0.347668	-1.52629	1.17863
1560342_at	-	-0.347668	-1.52629	1.17863
1555219_at	RGR	-0.347668	-1.52629	1.17863
235897_at	COPZ2	-0.347668	-1.52629	1.17863
210325_at	CD1A	-0.347668	-1.52629	1.17863
224843_at	SLAIN2	1.17878	0.00192082	1.17686
242808_at	-	1.22562	0.0493545	1.17627
231215_at	-	0.460918	-0.713969	1.17489
203242_s_at	PDLIM5	0.460918	-0.713969	1.17489
241854_at	DNASE1	-0.243591	-1.41773	1.17413
238252_at	-	-0.243591	-1.41773	1.17413
1556580_a_at	-	-0.957588	-2.13132	1.17373
210315_at	SYN2	-0.957588	-2.13132	1.17373
207454_at	GRIK3	-0.957588	-2.13132	1.17373
235639_at	CDH19	-0.957588	-2.13132	1.17373
233079_at	-	-0.957588	-2.13132	1.17373
243778_at	-	-0.957588	-2.13132	1.17373
1555323_at	ABCB9	-0.957588	-2.13132	1.17373
225496_s_at	SYTL2	-0.957588	-2.13132	1.17373
241769_at	-	0.374378	-0.798891	1.17327
40093_at	BCAM	-0.0424883	-1.21551	1.17302
221916_at	NEFL	-0.750918	-1.92388	1.17296
236910_at	MRPL39	-0.750918	-1.92388	1.17296
1562158_at	-	-0.750918	-1.92388	1.17296
231632_at	C19orf69	-0.750918	-1.92388	1.17296
201287_s_at	SDC1	-0.750918	-1.92388	1.17296
209924_at	CCL18	-0.750918	-1.92388	1.17296
207690_at	ALX3	-0.750918	-1.92388	1.17296
241377_s_at	MIB2	-0.750918	-1.92388	1.17296
1563244_at	-	-0.750918	-1.92388	1.17296
1565027_at	OFCC1	-0.750918	-1.92388	1.17296
1557021_s_at	LOC100507250	-0.750918	-1.92388	1.17296
1553396_a_at	CCDC13	-0.750918	-1.92388	1.17296
1556697_at	GPRIN3	-0.750918	-1.92388	1.17296
229967_at	CMTM2	0.133981	-1.03819	1.17217
1556779_s_at	-	0.133981	-1.03819	1.17217
206754_s_at	CYP2B6 /// CYP2B7P1	0.133981	-1.03819	1.17217
243982_at	-	0.133981	-1.03819	1.17217
203913_s_at	HPGD	0.133981	-1.03819	1.17217
229656_s_at	EML6	0.133981	-1.03819	1.17217
242443_at	EML5	1.12848	-0.0426303	1.17111
230147_at	F2RL2	-1.53676	-2.70735	1.17059
213797_at	RSAD2	2.95504	1.78447	1.17057
230719_at	ING3	0.912057	-0.258171	1.17023
223179_at	YPEL3	1.99558	0.825765	1.16982
1557821_at	LOC283547	-1.60582	-2.77543	1.16961
215051_x_at	AIF1	0.209963	-0.958048	1.16801
226017_at	CMTM7	2.54479	1.37697	1.16781
204735_at	PDE4A	3.93379	2.76641	1.16738
229493_at	HOXD-AS2	1.02228	-0.145055	1.16734
239649_at	-	0.670471	-0.496453	1.16692
242472_x_at	FNBP4	0.851322	-0.314935	1.16626
229768_at	OR51E1	-0.444474	-1.61055	1.16608
1566557_at	FLJ90757	-0.444474	-1.61055	1.16608
239130_at	MIR101-1 /// MIR3671	-0.444474	-1.61055	1.16608
238982_at	DENR	-0.444474	-1.61055	1.16608
220531_at	-	-0.444474	-1.61055	1.16608
1564773_x_at	-	-0.444474	-1.61055	1.16608
234499_at	-	-0.444474	-1.61055	1.16608
231177_at	HCFC1	-0.444474	-1.61055	1.16608
244346_at	-	-0.562106	-1.72752	1.16541
1569523_a_at	-	-0.562106	-1.72752	1.16541
236009_at	PERP	-0.562106	-1.72752	1.16541
235864_at	ATP6V1D	-0.562106	-1.72752	1.16541
201451_x_at	RHEB	-0.562106	-1.72752	1.16541
239031_at	SSTR2	-0.562106	-1.72752	1.16541
208519_x_at	GNRH2	-0.562106	-1.72752	1.16541
220093_at	ANTXR1	-0.562106	-1.72752	1.16541
203104_at	CSF1R	-0.562106	-1.72752	1.16541
202181_at	KIAA0247	5.01244	3.84731	1.16513
1552678_a_at	USP28	1.67701	0.512181	1.16483
227232_at	EVL	4.13192	2.96731	1.16461
230652_at	ARAF	0.785522	-0.378843	1.16436
235497_at	LOC643837	0.785522	-0.378843	1.16436
221626_at	ZNF506	1.3833	0.219463	1.16383
242756_at	-	1.16406	0.00192082	1.16214
1570165_at	-	1.29821	0.136784	1.16142
1558152_at	LOC100131262	1.60797	0.447151	1.16082
209286_at	CDC42EP3	1.20958	0.0493545	1.16022
223588_at	THAP2	-0.0631372	-1.22227	1.15914
235844_at	PHTF1	-0.0631372	-1.22227	1.15914
218808_at	DALRD3	-0.0631372	-1.22227	1.15914
1569149_at	PDLIM7	-0.0631372	-1.22227	1.15914
203747_at	AQP3	-0.0631372	-1.22227	1.15914
213567_at	KPNA4	2.96834	1.80943	1.1589
204122_at	TYROBP	0.514038	-0.644418	1.15846
220221_at	VPS13D	0.514038	-0.644418	1.15846
242983_at	-	0.514038	-0.644418	1.15846
225579_at	PQLC3	3.20968	2.05191	1.15777
1552378_s_at	RDH10	3.3275	2.17045	1.15705
215201_at	REPS1	1.06253	-0.0933687	1.1559
226678_at	UNC13D	2.14457	0.988692	1.15588
1553175_s_at	PDE5A	-0.88076	-2.03476	1.154
230316_at	SEC14L2	-0.88076	-2.03476	1.154
219310_at	SYNDIG1	-0.88076	-2.03476	1.154
240938_at	-	-0.88076	-2.03476	1.154
227588_s_at	GET4	-0.88076	-2.03476	1.154
1562926_at	-	-0.88076	-2.03476	1.154
231572_at	PRSS37	-0.88076	-2.03476	1.154
1555586_at	FAM71B	-0.88076	-2.03476	1.154
233438_at	-	-1.88211	-3.03509	1.15298
227235_at	GUCY1A3	1.48897	0.337536	1.15144
230161_at	-	1.48897	0.337536	1.15144
1559425_at	-	4.55791	3.40658	1.15133
1553599_a_at	SYCP3	0.275911	-0.87389	1.1498
1553286_at	ZNF555	0.275911	-0.87389	1.1498
222914_s_at	TMEM121	0.275911	-0.87389	1.1498
240019_at	-	0.889859	-0.258171	1.14803
206248_at	PRKCE	0.889859	-0.258171	1.14803
227638_at	EPG5	2.13517	0.988692	1.14648
210354_at	IFNG	2.24111	1.09502	1.14609
242868_at	-	0.43061	-0.713969	1.14458
224300_x_at	FTCD	0.0144282	-1.12964	1.14407
227943_at	-	1.19336	0.0493545	1.144
236600_at	SPG20	0.570833	-0.57297	1.1438
228532_at	C1orf162	0.570833	-0.57297	1.1438
233539_at	NAPEPLD	0.828164	-0.314935	1.1431
1554930_a_at	FUT8	2.48459	1.34155	1.14304
211984_at	CALM1 /// CALM2 /// CALM3	6.12455	4.98258	1.14197
37117_at	ARHGAP8 /// PRR5-ARHGAP8	-0.965121	-2.10664	1.14152
216614_at	-	0.342269	-0.798891	1.14116
1569305_a_at	-	0.342269	-0.798891	1.14116
232077_s_at	YPEL3	0.342269	-0.798891	1.14116
205706_s_at	ANKRD26	0.644211	-0.496453	1.14066
212750_at	PPP1R16B	4.90849	3.76795	1.14054
225946_at	RASSF8	2.10946	0.969831	1.13963
242774_at	SYNE2	2.23452	1.09502	1.1395
229034_at	SOBP	3.43566	2.29691	1.13875
234785_at	-	0.698823	-0.439561	1.13838
1565752_at	FGD2	0.698823	-0.439561	1.13838
205062_x_at	ARID4A	2.62694	1.48866	1.13828
243283_at	CROT	0.991341	-0.145055	1.1364
235456_at	-	0.991341	-0.145055	1.1364
232280_at	SLC25A29	0.991341	-0.145055	1.1364
228328_at	KLHL28	3.18755	2.05191	1.13565
210910_s_at	POMZP3	1.27098	0.136784	1.1342
235432_at	NPHP3	1.22562	0.0918738	1.13375
206020_at	SOCS6	0.174232	-0.958048	1.13228
235288_at	-	0.174232	-0.958048	1.13228
229543_at	-	0.0927245	-1.03819	1.13091
227385_at	PPAPDC2	1.90662	0.775972	1.13065
242441_at	-	-0.691625	-1.82206	1.13044
220231_at	PPP1R17	-0.691625	-1.82206	1.13044
207502_at	GUCA2B	-0.691625	-1.82206	1.13044
1561436_at	-	-0.691625	-1.82206	1.13044
1557879_at	LOC100129175	-0.691625	-1.82206	1.13044
213003_s_at	KIAA0146	-0.691625	-1.82206	1.13044
1557242_at	-	-0.691625	-1.82206	1.13044
242514_at	-	-0.691625	-1.82206	1.13044
1561135_at	-	-0.691625	-1.82206	1.13044
232864_s_at	AFF4	-0.691625	-1.82206	1.13044
211000_s_at	IL6ST	-0.691625	-1.82206	1.13044
219380_x_at	POLH	-0.691625	-1.82206	1.13044
1552711_a_at	CYB5D1	1.64158	0.512181	1.1294
216260_at	DICER1	-0.397129	-1.52629	1.12916
237897_at	ADAM17	-0.397129	-1.52629	1.12916
220679_s_at	CDH7	-0.397129	-1.52629	1.12916
240885_at	-	-0.397129	-1.52629	1.12916
216555_at	PRR14L	-0.397129	-1.52629	1.12916
240716_at	TTC23	-0.397129	-1.52629	1.12916
217413_s_at	TNXB	-0.397129	-1.52629	1.12916
1558875_at	SREBF1	-0.397129	-1.52629	1.12916
241372_at	ZC3H6	-0.397129	-1.52629	1.12916
238476_at	CREBRF	-0.397129	-1.52629	1.12916
205443_at	SNAPC1	2.89054	1.7615	1.12904
239432_at	FLJ31306	1.76745	0.639478	1.12797
244743_x_at	ZNF138	2.38017	1.25244	1.12773
228116_at	-	2.85087	1.72322	1.12765
212877_at	KLC1	3.03964	1.9129	1.12674
241737_x_at	-	1.5369	0.410455	1.12644
212450_at	SECISBP2L	2.7305	1.6046	1.1259
239876_at	-	1.97885	0.853466	1.12539
214615_at	P2RY10	1.66529	0.540817	1.12448
240057_at	-	-0.193593	-1.31764	1.12405
1560332_at	-	-0.193593	-1.31764	1.12405
1552476_s_at	PLCD3	-0.193593	-1.31764	1.12405
235292_at	FLJ32255	2.56314	1.43924	1.1239
240867_at	-	-0.294936	-1.41773	1.12279
206779_s_at	ASMT	-0.294936	-1.41773	1.12279
221052_at	TDRKH	-0.294936	-1.41773	1.12279
243961_at	LOC100505622	-0.294936	-1.41773	1.12279
1555792_a_at	CCDC116	-0.294936	-1.41773	1.12279
229559_at	PPM1N	-0.294936	-1.41773	1.12279
222577_at	CCDC90B	-0.294936	-1.41773	1.12279
203812_at	SLIT3	-0.294936	-1.41773	1.12279
239175_at	-	-0.294936	-1.41773	1.12279
221992_at	NPIPL2	-0.294936	-1.41773	1.12279
1556865_at	-	-0.101256	-1.22227	1.12102
1561868_at	-	-0.101256	-1.22227	1.12102
239734_at	-	-0.101256	-1.22227	1.12102
208491_s_at	PGM5	-0.101256	-1.22227	1.12102
220994_s_at	STXBP6	-0.101256	-1.22227	1.12102
206308_at	TRDMT1	0.741583	-0.378843	1.12043
231165_at	-	2.13517	1.01551	1.11966
242035_at	-	0.244892	-0.87389	1.11878
224525_s_at	OLA1	0.244892	-0.87389	1.11878
1570315_at	HTA	0.244892	-0.87389	1.11878
238869_at	-	0.244892	-0.87389	1.11878
215221_at	-	0.244892	-0.87389	1.11878
239901_at	-	0.244892	-0.87389	1.11878
242143_at	-	1.86967	0.751647	1.11802
235369_at	C14orf28	1.20958	0.0918738	1.1177
204838_s_at	MLH3	2.55681	1.43924	1.11757
227728_at	PPM1A	3.95666	2.8398	1.11686
214708_at	SNTB1	0.542707	-0.57297	1.11568
227312_at	SNTB2	0.542707	-0.57297	1.11568
1568656_at	-	-1.19275	-2.30808	1.11533
215552_s_at	ESR1	-1.19275	-2.30808	1.11533
229288_at	EPHA7	-1.19275	-2.30808	1.11533
223699_at	CNDP1	-1.19275	-2.30808	1.11533
221160_s_at	CABP5	-1.19275	-2.30808	1.11533
209767_s_at	GP1BB /// SEPT5 /// SEPT5-GP1BB	-1.19275	-2.30808	1.11533
1560703_at	C17orf108	-1.19275	-2.30808	1.11533
207695_s_at	IGSF1	-1.19275	-2.30808	1.11533
214468_at	MYH6	-1.19275	-2.30808	1.11533
204834_at	FGL2	-1.19275	-2.30808	1.11533
238520_at	TRERF1	-1.19275	-2.30808	1.11533
242578_x_at	SLC22A3	1.68605	0.57167	1.11438
1559616_x_at	ZNF626	-1.27993	-2.39406	1.11413
237572_at	UGT3A1	-1.27993	-2.39406	1.11413
1561405_s_at	CATSPER2	-1.27993	-2.39406	1.11413
211349_at	SLC15A1	-1.27993	-2.39406	1.11413
244382_at	-	-1.27993	-2.39406	1.11413
1562834_at	-	-1.27993	-2.39406	1.11413
228426_at	CLEC2D	-1.27993	-2.39406	1.11413
213444_at	ZNF862	2.63163	1.51781	1.11382
235949_at	TTC26	0.399682	-0.713969	1.11365
207822_at	FGFR1	0.399682	-0.713969	1.11365
204168_at	MGST2	3.35571	2.24381	1.1119
207890_s_at	MMP25	2.61548	1.50477	1.11072
236923_x_at	-	0.912057	-0.198326	1.11038
232803_at	-	0.670471	-0.439561	1.11003
229055_at	GPR68	5.99051	4.88066	1.10985
225680_at	LRWD1 /// MIR4467	2.84627	1.73692	1.10935
241860_at	-	1.32823	0.219463	1.10877
223593_at	AADAT	1.32823	0.219463	1.10877
243476_at	NF1	-0.021945	-1.12964	1.1077
244547_at	SGK494	-0.021945	-1.12964	1.1077
1566980_at	-	-0.021945	-1.12964	1.1077
224882_at	ACSS1	2.48459	1.37697	1.10762
239726_at	ANK3	2.99925	1.8919	1.10735
230921_s_at	-	1.4085	0.301405	1.10709
206975_at	LTA	4.28051	3.17369	1.10682
209117_at	WBP2	2.57988	1.47386	1.10601
217566_s_at	TGM4	-1.10789	-2.21295	1.10506
210911_at	ID2B	-1.10789	-2.21295	1.10506
229923_at	ZDHHC21	-1.10789	-2.21295	1.10506
239058_at	-	-1.10789	-2.21295	1.10506
242562_at	-	-1.10789	-2.21295	1.10506
238463_at	-	-1.10789	-2.21295	1.10506
233783_at	-	-1.10789	-2.21295	1.10506
236432_at	-	-1.10789	-2.21295	1.10506
1556460_a_at	ARHGAP22-IT1	-1.10789	-2.21295	1.10506
1562777_at	ERV3-1	-1.10789	-2.21295	1.10506
241324_at	-	-1.10789	-2.21295	1.10506
216656_at	-	-1.10789	-2.21295	1.10506
238144_s_at	-	-1.10789	-2.21295	1.10506
219703_at	MNS1	-0.622695	-1.72752	1.10483
240004_at	-	-0.622695	-1.72752	1.10483
242540_at	DNHD1	-0.622695	-1.72752	1.10483
242965_at	-	-0.622695	-1.72752	1.10483
237118_at	-	-0.622695	-1.72752	1.10483
244181_at	-	-0.622695	-1.72752	1.10483
216688_at	-	-0.622695	-1.72752	1.10483
222117_s_at	ADCK2	-0.622695	-1.72752	1.10483
242056_at	TRIM45	-0.622695	-1.72752	1.10483
220951_s_at	A1CF	-0.622695	-1.72752	1.10483
243709_at	SLC38A9	-0.622695	-1.72752	1.10483
1570215_at	-	-1.78777	-2.89233	1.10456
227314_at	ITGA2	-1.78777	-2.89233	1.10456
209546_s_at	APOL1	3.91852	2.81653	1.10198
242569_at	STAM2	1.19336	0.0918738	1.10148
237707_at	-	-0.509082	-1.61055	1.10147
244741_s_at	LOC100128252	-0.509082	-1.61055	1.10147
227673_at	ZNRD1	-0.509082	-1.61055	1.10147
221332_at	BMP15	-0.509082	-1.61055	1.10147
205431_s_at	BMP5	-0.509082	-1.61055	1.10147
229330_at	-	-0.509082	-1.61055	1.10147
205833_s_at	PART1	-0.509082	-1.61055	1.10147
233891_at	MUC3	-0.509082	-1.61055	1.10147
227204_at	PARD6G	-0.509082	-1.61055	1.10147
228826_at	BZRAP1-AS1	4.31799	3.21655	1.10144
226747_at	TXNDC16	3.87341	2.77247	1.10094
227191_at	ITFG1	0.785522	-0.314935	1.10046
1557263_s_at	-	0.785522	-0.314935	1.10046
218543_s_at	PARP12	3.96332	2.86327	1.10005
226325_at	ADSSL1	-0.824301	-1.92388	1.09958
1562295_at	ADAMTS9-AS2	-0.824301	-1.92388	1.09958
241742_at	PRAM1	-0.824301	-1.92388	1.09958
215507_x_at	-	-0.824301	-1.92388	1.09958
235870_at	HS2ST1 /// LOC339524	-0.824301	-1.92388	1.09958
232526_at	ITPKB	-0.824301	-1.92388	1.09958
215678_at	LOC440792	-0.824301	-1.92388	1.09958
217273_at	PRAMEF10	-0.824301	-1.92388	1.09958
242713_at	-	-0.824301	-1.92388	1.09958
215779_s_at	HIST1H2BC /// HIST1H2BE /// HIST1H2BF /// HIST1H2BG /// HIST1H2BI	-0.824301	-1.92388	1.09958
244862_at	-	-0.824301	-1.92388	1.09958
209288_s_at	CDC42EP3	2.19433	1.09502	1.09931
230744_at	FSTL1	-1.36219	-2.46149	1.0993
244565_at	HMX2	-1.36219	-2.46149	1.0993
233368_s_at	DNAJC27	-1.36219	-2.46149	1.0993
229455_at	-	0.719107	-0.378843	1.09795
233609_at	PTPRK	-1.03346	-2.13132	1.09786
205288_at	CDC14A	-1.03346	-2.13132	1.09786
1558053_s_at	TMED4	-1.03346	-2.13132	1.09786
236887_at	KIN	-1.03346	-2.13132	1.09786
1564548_at	LOC642620	-1.03346	-2.13132	1.09786
216629_at	SRRM2	-1.03346	-2.13132	1.09786
237478_at	FTH1	-1.03346	-2.13132	1.09786
211731_x_at	SSX3	-1.03346	-2.13132	1.09786
1558299_at	-	-1.03346	-2.13132	1.09786
204624_at	ATP7B	-1.03346	-2.13132	1.09786
239131_at	-	-1.03346	-2.13132	1.09786
1554251_at	HP1BP3	3.20114	2.10377	1.09737
216005_at	TNC	-1.53676	-2.63336	1.0966
220857_at	-	-1.53676	-2.63336	1.0966
226388_at	TCEA3	-1.53676	-2.63336	1.0966
231815_at	PHF12	2.31253	1.21734	1.09519
241289_at	-	-1.45328	-2.5482	1.09492
1564776_at	-	-1.45328	-2.5482	1.09492
1553369_at	FAM129C	-1.45328	-2.5482	1.09492
1557353_at	-	2.02134	0.927014	1.09432
205027_s_at	MAP3K8	3.72583	2.63224	1.09359
218298_s_at	C14orf159	3.05169	1.95826	1.09343
227368_at	-	2.75158	1.65925	1.09232
1557738_at	-	0.0540871	-1.03819	1.09227
1558448_a_at	-	0.0540871	-1.03819	1.09227
244219_at	-	0.133981	-0.958048	1.09203
208407_s_at	CTNND1 /// TMX2-CTNND1	1.69632	0.60461	1.09171
238879_at	DCUN1D1	2.65353	1.56326	1.09028
229294_at	JPH3	-1.88211	-2.97162	1.08951
1560724_at	-	0.374378	-0.713969	1.08835
223227_at	BBS2	0.374378	-0.713969	1.08835
1561130_at	C12orf51	0.514038	-0.57297	1.08701
219287_at	KCNMB4	0.514038	-0.57297	1.08701
226411_at	EVI5L	0.514038	-0.57297	1.08701
206342_x_at	IDS	2.57502	1.48866	1.08635
235082_at	PCNX	0.828164	-0.258171	1.08634
228573_at	ANTXR2	0.828164	-0.258171	1.08634
1569642_at	F2R	1.77957	0.694091	1.08548
228521_s_at	MIA-RAB4B /// RAB4B	3.40859	2.32356	1.08502
229530_at	GUCY1A3	0.991341	-0.0933687	1.08471
238493_at	ZNF506	0.991341	-0.0933687	1.08471
229151_at	SLC14A1	0.991341	-0.0933687	1.08471
227541_at	WDR20	2.71417	1.63019	1.08398
1558699_a_at	HERPUD2	0.209963	-0.87389	1.08385
229705_at	PIK3C3	1.34301	0.260973	1.08204
205266_at	LIF	1.3833	0.301405	1.08189
241752_at	SLC8A1	-0.444474	-1.52629	1.08182
215986_at	-	-0.444474	-1.52629	1.08182
1562906_at	FAM170A	-0.444474	-1.52629	1.08182
216119_s_at	SPEF1	-0.444474	-1.52629	1.08182
1557658_at	-	-0.444474	-1.52629	1.08182
209491_s_at	AMPD3	-0.444474	-1.52629	1.08182
232185_at	C20orf132	-0.444474	-1.52629	1.08182
231820_x_at	ZNF587	-0.444474	-1.52629	1.08182
225665_at	ZAK	4.63983	3.55808	1.08175
223398_at	C9orf89	1.68605	0.60461	1.08144
1556059_s_at	SPEN	3.50082	2.42013	1.08069
1558426_x_at	ORAI2	4.97997	3.90084	1.07913
226261_at	ZNRF2	1.12848	0.0493545	1.07912
228569_at	PAPOLA	3.11094	2.03184	1.0791
210205_at	B3GALT4	0.933918	-0.145055	1.07897
226129_at	FAM83H	1.29821	0.219463	1.07875
218437_s_at	LZTFL1	1.29821	0.219463	1.07875
1559739_at	CHPT1	1.29821	0.219463	1.07875
223474_at	IRF2BPL	5.84623	4.76826	1.07797
232315_at	ZNF880	0.698823	-0.378843	1.07767
229274_at	GNAS	0.698823	-0.378843	1.07767
215602_at	FGD2	-0.957588	-2.03476	1.07717
1569588_x_at	-	-0.957588	-2.03476	1.07717
239830_at	-	-0.957588	-2.03476	1.07717
223550_s_at	CA10	-0.957588	-2.03476	1.07717
236171_at	ATP2C2	-0.957588	-2.03476	1.07717
211380_s_at	PRKG1	-0.957588	-2.03476	1.07717
208379_x_at	NPY2R	-0.957588	-2.03476	1.07717
1569805_at	-	-0.957588	-2.03476	1.07717
1559159_at	CEP68	-0.957588	-2.03476	1.07717
1556266_a_at	C20orf202	-0.957588	-2.03476	1.07717
237901_at	-	-0.957588	-2.03476	1.07717
1559964_at	FLJ38717	-0.957588	-2.03476	1.07717
216278_at	-	-0.957588	-2.03476	1.07717
236528_at	-	-0.957588	-2.03476	1.07717
211991_s_at	HLA-DPA1	-0.957588	-2.03476	1.07717
202245_at	LSS	3.98625	2.90965	1.07661
202643_s_at	TNFAIP3	2.65353	1.57717	1.07636
239948_at	NUP153	0.43061	-0.644418	1.07503
1569933_at	-	0.43061	-0.644418	1.07503
218812_s_at	ORAI2	3.90308	2.82822	1.07487
1558738_at	NOL3	0.275911	-0.798891	1.0748
221958_s_at	WLS	-0.243591	-1.31764	1.07405
227775_at	CELF6	-0.243591	-1.31764	1.07405
205973_at	FEZ1	-0.243591	-1.31764	1.07405
241556_at	-	-0.243591	-1.31764	1.07405
236637_at	TAS2R14	-1.96111	-3.03509	1.07398
213208_at	KIAA0240	2.62156	1.5478	1.07376
228698_at	SOX7	-0.750918	-1.82206	1.07115
233156_at	RNASEH2B	-0.750918	-1.82206	1.07115
237840_at	LOC388948	-0.750918	-1.82206	1.07115
1553352_x_at	ERVW-1	-0.750918	-1.82206	1.07115
243576_at	-	-0.750918	-1.82206	1.07115
1552349_a_at	PRSS33	-0.750918	-1.82206	1.07115
239249_at	-	-0.750918	-1.82206	1.07115
236447_at	-	-0.750918	-1.82206	1.07115
243440_at	SIX3-AS1	-0.750918	-1.82206	1.07115
239304_at	MFSD4	-0.750918	-1.82206	1.07115
232205_at	-	-0.347668	-1.41773	1.07006
1556255_a_at	LOC400756	-0.347668	-1.41773	1.07006
214522_x_at	HIST1H2AD /// HIST1H3A /// HIST1H3B /// HIST1H3C /// HIST1H3D /// HIST1H3E /// HIST1H3F /// HIST1H3G /// HIST1H3H /// HIST1H3I /// HIST1H3J	-0.347668	-1.41773	1.07006
1555212_at	OR8B8	-0.347668	-1.41773	1.07006
203900_at	SZT2	-0.347668	-1.41773	1.07006
232222_at	C18orf49	-0.347668	-1.41773	1.07006
236125_at	-	-0.347668	-1.41773	1.07006
211143_x_at	NR4A1	-0.347668	-1.41773	1.07006
1558794_at	LOC728190	-0.153326	-1.22227	1.06895
222564_at	POGK	-0.153326	-1.22227	1.06895
209543_s_at	CD34	-0.153326	-1.22227	1.06895
221136_at	GDF2	-0.153326	-1.22227	1.06895
222421_at	UBE2H	2.83004	1.7615	1.06854
1558445_at	-	0.869586	-0.198326	1.06791
228111_s_at	DNAH1	0.869586	-0.198326	1.06791
207078_at	MED6	0.869586	-0.198326	1.06791
209459_s_at	ABAT	3.48795	2.42013	1.06782
213710_s_at	LOC100652987	3.49385	2.42629	1.06756
230713_at	-	1.36892	0.301405	1.06752
1563502_at	ZDHHC2	0.570833	-0.496453	1.06729
243807_at	NCOA7	0.570833	-0.496453	1.06729
222492_at	PDXK	1.23973	0.173169	1.06656
236721_at	ALKBH1	-0.0631372	-1.12964	1.06651
242261_at	IREB2	-0.0631372	-1.12964	1.06651
239342_at	DGKZ	-0.0631372	-1.12964	1.06651
1555404_a_at	DUOXA1	-0.0631372	-1.12964	1.06651
1555474_at	TTLL3	-0.0631372	-1.12964	1.06651
238159_at	-	-0.0631372	-1.12964	1.06651
203074_at	ANXA8 /// ANXA8L1 /// ANXA8L2	-0.0631372	-1.12964	1.06651
229264_at	-	1.51241	0.447151	1.06526
225929_s_at	RNF213	4.77102	3.70693	1.06409
226100_at	MLL5	4.44445	3.38103	1.06342
202128_at	KIAA0317	3.91852	2.85701	1.0615
226810_at	OGFRL1	3.40135	2.33998	1.06137
214290_s_at	HIST2H2AA3 /// HIST2H2AA4	3.183	2.12192	1.06108
205573_s_at	SNX7	1.66529	0.60461	1.06068
231416_at	DHDH	0.487698	-0.57297	1.06067
244010_at	-	0.487698	-0.57297	1.06067
218218_at	APPL2	0.487698	-0.57297	1.06067
1565611_at	DYNLRB1	1.06253	0.00192082	1.06061
236442_at	DPF3	3.15116	2.09122	1.05994
209403_at	LOC100510707 /// TBC1D3 /// TBC1D3B /// TBC1D3C /// TBC1D3F /// TBC1D3G /// TBC1D3H	2.79642	1.73692	1.0595
206116_s_at	TPM1	2.41867	1.35937	1.0593
226249_at	SNX30	2.17427	1.11614	1.05812
226433_at	RNF157	4.29748	3.23948	1.058
1557422_at	-	0.912057	-0.145055	1.05711
1558703_at	SLC46A1	1.19336	0.136784	1.05657
229794_at	ZNF585A	0.741583	-0.314935	1.05652
1556306_at	-	0.741583	-0.314935	1.05652
210069_at	CHKB-CPT1B /// CPT1B	2.84049	1.78447	1.05602
228961_at	MIER3	3.27108	2.2174	1.05368
236503_at	-	0.0144282	-1.03819	1.05262
1563259_at	-	0.0144282	-1.03819	1.05262
236460_at	-	0.0144282	-1.03819	1.05262
235121_at	ZNF542	1.00998	-0.0426303	1.05262
226705_at	FGFR1	2.93187	1.8796	1.05226
1554686_at	STAU2	0.0927245	-0.958048	1.05077
239582_at	PML	0.0927245	-0.958048	1.05077
219527_at	MARC2	0.0927245	-0.958048	1.05077
229604_at	CMAHP	2.22746	1.17771	1.04975
206991_s_at	CCR5	0.851322	-0.198326	1.04965
204357_s_at	LIMK1	2.78624	1.73692	1.04932
230443_at	NHP2L1	0.670471	-0.378843	1.04931
222408_s_at	YPEL5	3.40546	2.35701	1.04845
237798_at	-	-0.562106	-1.61055	1.04845
210493_s_at	MFAP3L	-0.562106	-1.61055	1.04845
1555707_at	TNAP	-0.562106	-1.61055	1.04845
1567623_at	ABLIM2	-0.562106	-1.61055	1.04845
222965_at	PRO2214	-0.562106	-1.61055	1.04845
229977_at	RTDR1	-0.562106	-1.61055	1.04845
208592_s_at	CD1E	-0.562106	-1.61055	1.04845
219249_s_at	FKBP10	-0.562106	-1.61055	1.04845
215659_at	GSDMB	-0.562106	-1.61055	1.04845
236700_at	EIF3C	-0.562106	-1.61055	1.04845
212096_s_at	MTUS1	-0.562106	-1.61055	1.04845
212412_at	PDLIM5	4.01551	2.96731	1.0482
243508_at	C20orf196	0.174232	-0.87389	1.04812
225426_at	PPP6C	3.23675	2.18869	1.04806
239404_at	-	1.42403	0.376026	1.048
237277_at	-	-1.78777	-2.83457	1.0468
203058_s_at	PAPSS2	-1.78777	-2.83457	1.0468
1554096_a_at	RBM33	0.953314	-0.0933687	1.04668
213474_at	KCTD7 /// RABGEF1	3.37022	2.32356	1.04666
228453_at	EPG5	2.56314	1.51781	1.04533
211985_s_at	CALM1 /// CALM2 /// CALM3	6.23155	5.18671	1.04484
232539_at	-	0.399682	-0.644418	1.0441
235308_at	ZBTB20	0.399682	-0.644418	1.0441
238469_at	OGFRL1	0.399682	-0.644418	1.0441
1562745_at	-	0.399682	-0.644418	1.0441
207136_at	ARR3	0.399682	-0.644418	1.0441
240892_at	-	0.244892	-0.798891	1.04378
1560485_at	HIVEP1	0.244892	-0.798891	1.04378
229608_at	FAM212B	0.244892	-0.798891	1.04378
1560151_x_at	SLC29A2	0.244892	-0.798891	1.04378
205203_at	PLD1	0.244892	-0.798891	1.04378
232204_at	EBF1	0.785522	-0.258171	1.04369
205450_at	PHKA1	0.785522	-0.258171	1.04369
236231_at	ZNF271	-0.88076	-1.92388	1.04312
1563489_at	LOC285638	-0.88076	-1.92388	1.04312
242119_at	PROX1	-0.88076	-1.92388	1.04312
1569369_at	ZFYVE28	-0.88076	-1.92388	1.04312
1557238_s_at	-	1.17878	0.136784	1.042
217088_s_at	NCR1	1.17878	0.136784	1.042
213304_at	FAM179B	1.34301	0.301405	1.04161
223391_at	SGPP1	4.38796	3.34693	1.04104
219118_at	FKBP11	5.16708	4.12742	1.03966
213546_at	DKFZP586I1420	2.25637	1.21734	1.03904
205702_at	PHTF1	1.91653	0.8784	1.03813
213709_at	BHLHB9	0.598433	-0.439561	1.03799
233881_s_at	TOLLIP	0.598433	-0.439561	1.03799
209845_at	MKRN1	3.55578	2.51786	1.03792
218923_at	CTBS	1.67701	0.639478	1.03753
215718_s_at	PHF3	1.12848	0.0918738	1.0366
204199_at	RALGPS1	1.20958	0.173169	1.03641
242358_at	LOC100506451	-0.691625	-1.72752	1.0359
242150_at	CLSPN	-0.691625	-1.72752	1.0359
1556427_s_at	LRRN4CL	-0.691625	-1.72752	1.0359
243308_at	-	-0.691625	-1.72752	1.0359
232430_at	LOC148696	-0.691625	-1.72752	1.0359
1554231_a_at	ZNF396	-0.691625	-1.72752	1.0359
1556754_at	LOC100132987	-0.691625	-1.72752	1.0359
1559960_x_at	SYCE1L	-0.691625	-1.72752	1.0359
239727_at	DIO3OS /// MIR1247	-0.691625	-1.72752	1.0359
231390_at	-	-0.691625	-1.72752	1.0359
203982_s_at	ABCD4	-0.691625	-1.72752	1.0359
222072_at	LOC100505933	-0.691625	-1.72752	1.0359
1559713_at	LOC100507150	-0.691625	-1.72752	1.0359
209985_s_at	ASCL1	-0.691625	-1.72752	1.0359
206185_at	CRYBB1	-0.691625	-1.72752	1.0359
1563274_at	-	-0.691625	-1.72752	1.0359
1561500_at	CTU2	-0.691625	-1.72752	1.0359
231351_at	-	1.7292	0.694091	1.03511
240572_s_at	LOC374443	2.19433	1.15933	1.035
219722_s_at	GDPD3	0.889859	-0.145055	1.03491
227319_at	KLHL36	4.19732	3.16312	1.0342
210313_at	LILRA4	0.460918	-0.57297	1.03389
238840_at	LRRFIP1	0.460918	-0.57297	1.03389
224489_at	KANSL1	0.460918	-0.57297	1.03389
203991_s_at	KDM6A	1.4085	0.376026	1.03247
1560994_x_at	LOC400590	-1.36219	-2.39406	1.03187
214600_at	TEAD1	-1.36219	-2.39406	1.03187
1558293_at	KIAA1107	-1.36219	-2.39406	1.03187
1569525_s_at	LINC00516	-1.36219	-2.39406	1.03187
1555942_a_at	MIR205HG	-1.36219	-2.39406	1.03187
1559194_a_at	CLEC4GP1	-1.36219	-2.39406	1.03187
226498_at	FLT1	-1.36219	-2.39406	1.03187
202242_at	TSPAN7	-1.36219	-2.39406	1.03187
206286_s_at	TDGF1 /// TDGF1P3	-1.36219	-2.39406	1.03187
214871_x_at	LOC100287590	-1.36219	-2.39406	1.03187
1569107_s_at	ZNF642	-1.36219	-2.39406	1.03187
235879_at	-	3.34596	2.31445	1.03151
243009_at	-	1.36892	0.337536	1.03139
221834_at	LOC100507577 /// LONP2	2.93187	1.90189	1.02998
227337_at	ANKRD37	2.43792	1.40844	1.02948
238752_at	GPLD1	-0.193593	-1.22227	1.02868
234937_x_at	ZFP28	-0.193593	-1.22227	1.02868
232356_at	-	-0.193593	-1.22227	1.02868
217006_x_at	FASN	-0.193593	-1.22227	1.02868
205088_at	MAMLD1	-0.193593	-1.22227	1.02868
201430_s_at	DPYSL3	-0.101256	-1.12964	1.02839
242007_at	-	-0.101256	-1.12964	1.02839
241876_at	-	-0.101256	-1.12964	1.02839
206521_s_at	GTF2A1	-0.101256	-1.12964	1.02839
232229_at	SETX	-0.101256	-1.12964	1.02839
236368_at	KIAA0368	-0.101256	-1.12964	1.02839
208160_at	-	-0.101256	-1.12964	1.02839
218660_at	DYSF	-0.101256	-1.12964	1.02839
228937_at	LACC1	3.35935	2.33097	1.02838
210492_at	MFAP3L	-1.27993	-2.30808	1.02815
1569147_at	-	-1.27993	-2.30808	1.02815
235712_at	GAS5-AS1	-1.27993	-2.30808	1.02815
216374_at	-	-1.27993	-2.30808	1.02815
244355_at	AVL9	-1.27993	-2.30808	1.02815
1552564_at	NUDT9P1	-1.27993	-2.30808	1.02815
242187_s_at	TNRC18	-1.27993	-2.30808	1.02815
240823_at	-	-1.27993	-2.30808	1.02815
239778_x_at	-	-1.27993	-2.30808	1.02815
235720_at	CRIP3	-1.27993	-2.30808	1.02815
233555_s_at	SULF2	-1.27993	-2.30808	1.02815
240571_at	-	-1.27993	-2.30808	1.02815
244570_at	-	-1.27993	-2.30808	1.02815
213975_s_at	LYZ	-1.60582	-2.63336	1.02754
230400_s_at	PKN2	-1.60582	-2.63336	1.02754
219903_s_at	CYP2C8	-1.60582	-2.63336	1.02754
219909_at	MMP28	-1.60582	-2.63336	1.02754
240569_at	-	-1.60582	-2.63336	1.02754
214534_at	HIST1H1B	-1.60582	-2.63336	1.02754
238819_at	ZNF347	0.933918	-0.0933687	1.02729
211959_at	IGFBP5	0.828164	-0.198326	1.02649
239725_at	PGAP1	0.828164	-0.198326	1.02649
233152_x_at	-	1.43634	0.410455	1.02588
231944_at	ERO1LB	1.59568	0.57167	1.02401
206112_at	ANKRD7	-1.10789	-2.13132	1.02343
243379_at	-	-1.10789	-2.13132	1.02343
234146_at	B3GAT2	-1.10789	-2.13132	1.02343
209717_at	EVI5	-1.10789	-2.13132	1.02343
244014_x_at	-	-1.10789	-2.13132	1.02343
215769_at	YME1L1	-1.10789	-2.13132	1.02343
1569401_at	CLEC12A	-1.10789	-2.13132	1.02343
1559344_at	-	-1.10789	-2.13132	1.02343
205553_s_at	CSRP3	-1.10789	-2.13132	1.02343
207092_at	LEP	-1.10789	-2.13132	1.02343
205517_at	GATA4	-1.10789	-2.13132	1.02343
218892_at	DCHS1	-1.10789	-2.13132	1.02343
235886_at	LOC100505666	-1.10789	-2.13132	1.02343
207226_at	HIST1H2BN	-1.10789	-2.13132	1.02343
236468_at	TMEM132B	-1.10789	-2.13132	1.02343
211778_s_at	OVOL2	-1.10789	-2.13132	1.02343
239067_s_at	PANX2	-1.10789	-2.13132	1.02343
244674_at	-	-1.10789	-2.13132	1.02343
244025_at	-	0.644211	-0.378843	1.02305
1554987_at	GOLGA3	-0.294936	-1.31764	1.02271
1566647_s_at	LOC149086	-0.294936	-1.31764	1.02271
224011_at	-	-0.294936	-1.31764	1.02271
206596_s_at	NRL	-0.294936	-1.31764	1.02271
239435_x_at	SHROOM1	1.39753	0.376026	1.0215
1561152_a_at	-	-0.397129	-1.41773	1.0206
211219_s_at	LHX2	-0.397129	-1.41773	1.0206
1552299_at	AKD1	-0.397129	-1.41773	1.0206
236975_at	-	-0.397129	-1.41773	1.0206
234200_at	-	-0.397129	-1.41773	1.0206
226187_at	CDS1	-0.397129	-1.41773	1.0206
202800_at	SLC1A3	-0.397129	-1.41773	1.0206
224554_at	GHSR	-0.397129	-1.41773	1.0206
234037_s_at	-	-0.397129	-1.41773	1.0206
202438_x_at	IDS	-0.397129	-1.41773	1.0206
239301_at	-	-1.19275	-2.21295	1.0202
225664_at	COL12A1	-1.19275	-2.21295	1.0202
222171_s_at	PKNOX2	-1.19275	-2.21295	1.0202
232714_at	-	-1.19275	-2.21295	1.0202
244835_at	C16orf52	-1.19275	-2.21295	1.0202
233581_at	-	-1.19275	-2.21295	1.0202
232956_at	-	-1.19275	-2.21295	1.0202
206043_s_at	ATP2C2	-1.19275	-2.21295	1.0202
230406_at	-	-1.19275	-2.21295	1.0202
200637_s_at	PTPRF	-1.19275	-2.21295	1.0202
236965_at	UBQLNL	-1.19275	-2.21295	1.0202
243743_at	-	-1.19275	-2.21295	1.0202
1565783_at	TNK2	-1.19275	-2.21295	1.0202
237747_at	-	0.306138	-0.713969	1.02011
213261_at	TRANK1	0.306138	-0.713969	1.02011
229713_at	PIP4K2A	3.00907	1.98981	1.01926
201468_s_at	NQO1	3.06016	2.04191	1.01825
239847_at	-	-0.509082	-1.52629	1.01721
215897_at	MED25	-0.509082	-1.52629	1.01721
234182_at	-	-0.509082	-1.52629	1.01721
240740_at	LOC100507443	-0.509082	-1.52629	1.01721
202410_x_at	IGF2 /// INS-IGF2	-0.509082	-1.52629	1.01721
1558965_at	PHF21A	-0.509082	-1.52629	1.01721
220056_at	IL22RA1	-0.509082	-1.52629	1.01721
230560_at	STXBP6	-0.509082	-1.52629	1.01721
239017_at	-	-0.509082	-1.52629	1.01721
236997_at	LOC100505554	-0.509082	-1.52629	1.01721
244371_at	-	-0.509082	-1.52629	1.01721
212448_at	NEDD4L	-0.509082	-1.52629	1.01721
213113_s_at	SLC43A3	-0.509082	-1.52629	1.01721
213138_at	ARID5A	2.19433	1.17771	1.01662
232459_at	-	-0.021945	-1.03819	1.01624
240574_at	DNAJC3-AS1	-0.021945	-1.03819	1.01624
1562263_at	LOC100507156	-0.021945	-1.03819	1.01624
236979_at	BCL2L15	-0.021945	-1.03819	1.01624
232357_at	TTLL9	-0.021945	-1.03819	1.01624
1558142_at	TNRC6B	3.61382	2.59853	1.01529
243189_at	NRF1	0.869586	-0.145055	1.01464
232867_at	-	0.869586	-0.145055	1.01464
214815_at	TRIM33	0.698823	-0.314935	1.01376
239544_at	-	0.698823	-0.314935	1.01376
242448_at	-	1.52543	0.512181	1.01325
235782_at	-	1.06253	0.0493545	1.01318
1557944_s_at	CTNND1 /// TMX2-CTNND1	1.06253	0.0493545	1.01318
202319_at	SENP6	2.26502	1.25244	1.01258
217529_at	ORAI2	4.633	3.62055	1.01245
244551_at	FLJ43489	0.0540871	-0.958048	1.01213
1556761_at	-	0.0540871	-0.958048	1.01213
1568997_at	POLR1E	0.0540871	-0.958048	1.01213
235535_x_at	FRG1 /// FRG1B /// LOC100289097	0.0540871	-0.958048	1.01213
232760_at	TEX15	-1.69524	-2.70735	1.01211
205803_s_at	TRPC1	-1.69524	-2.70735	1.01211
1564473_at	ESCO2	-1.69524	-2.70735	1.01211
236464_at	-	-1.69524	-2.70735	1.01211
236266_at	RORA	1.58329	0.57167	1.01162
1569552_at	PTPN18	-1.53676	-2.5482	1.01144
244224_x_at	LYNX1	-1.53676	-2.5482	1.01144
240930_at	CRAMP1L	-1.53676	-2.5482	1.01144
1569141_a_at	PPARGC1A	-1.53676	-2.5482	1.01144
215941_at	-	-1.53676	-2.5482	1.01144
226953_at	CADM3 /// DARC	-1.53676	-2.5482	1.01144
1560853_x_at	ZNF826P	-1.53676	-2.5482	1.01144
206462_s_at	NTRK3	-1.53676	-2.5482	1.01144
1570283_at	-	-1.53676	-2.5482	1.01144
206417_at	CNGA1	-1.53676	-2.5482	1.01144
237099_at	BPIFA2	-1.53676	-2.5482	1.01144
231994_at	CHDH	-1.53676	-2.5482	1.01144
200766_at	CTSD	2.48459	1.47386	1.01073
224764_at	ARHGAP21	2.33406	1.3235	1.01056
230707_at	SORL1	0.514038	-0.496453	1.01049
1570507_at	SCAF11	0.514038	-0.496453	1.01049
223204_at	FAM198B	-1.88211	-2.89233	1.01022
214354_x_at	SFTPB	1.27098	0.260973	1.01001
208426_x_at	KIR2DL2 /// KIR2DL4 /// KIR2DL5A /// KIR2DL5B /// KIR3DL3 /// KIR3DS1 /// LOC100287534	4.91599	3.90636	1.00963
219632_s_at	SHPK /// TRPV1	0.209963	-0.798891	1.00885
229284_at	MAT2B	0.209963	-0.798891	1.00885
242956_at	-	0.209963	-0.798891	1.00885
227511_at	-	0.209963	-0.798891	1.00885
230170_at	OSM	1.67701	0.668341	1.00867
1555883_s_at	SPIN3	-1.45328	-2.46149	1.00821
221801_x_at	NEFL	-1.45328	-2.46149	1.00821
236365_at	AMACR	-1.45328	-2.46149	1.00821
212344_at	SULF1	-1.45328	-2.46149	1.00821
233423_at	KIAA1609	-1.45328	-2.46149	1.00821
239387_at	-	-1.45328	-2.46149	1.00821
213898_at	RBFOX2	-1.45328	-2.46149	1.00821
1566514_at	CWF19L2	-1.45328	-2.46149	1.00821
231275_at	FLJ42875	-1.45328	-2.46149	1.00821
242339_at	-	-1.45328	-2.46149	1.00821
217484_at	CR1	-1.45328	-2.46149	1.00821
239829_at	-	-1.45328	-2.46149	1.00821
214135_at	CLDN18	-1.45328	-2.46149	1.00821
224565_at	LOC100653017 /// MIR612 /// NEAT1	4.84543	3.83723	1.00821
241748_x_at	DGCR14	0.133981	-0.87389	1.00787
228974_at	-	1.3833	0.376026	1.00727
222772_at	MYEF2	1.99558	0.988692	1.00689
228932_at	-	1.48897	0.482965	1.00601
228557_at	L3MBTL4	1.09782	0.0918738	1.00595
205308_at	ZC2HC1A	1.17878	0.173169	1.00561
218241_at	GOLGA5	3.38735	2.3818	1.00555
219673_at	MCM9	2.53767	1.53217	1.0055
219117_s_at	FKBP11	6.12841	5.12293	1.00548
1558002_at	STRAP	0.912057	-0.0933687	1.00543
235566_at	TMF1	1.7292	0.724403	1.0048
203565_s_at	MNAT1	3.97654	2.97258	1.00396
212719_at	PHLPP1	1.90662	0.902912	1.00371
220137_at	VSIG10	0.43061	-0.57297	1.00358
1556227_at	VCPIP1	0.43061	-0.57297	1.00358
204356_at	LIMK1	0.43061	-0.57297	1.00358
224856_at	FKBP5	4.37224	3.36869	1.00355
210321_at	GZMH	4.40997	3.40658	1.00338
212465_at	SETD3	4.72294	3.71984	1.0031
240102_at	-	0.80463	-0.198326	1.00296
210368_at	PCDHGA8	-1.03346	-2.03476	1.00131
226955_at	AFAP1L1	-1.03346	-2.03476	1.00131
238696_at	-	-1.03346	-2.03476	1.00131
223691_at	RGS22	-1.03346	-2.03476	1.00131
1555096_at	C4orf37	-1.03346	-2.03476	1.00131
236144_at	CPXM2	-1.03346	-2.03476	1.00131
214469_at	HIST1H2AB /// HIST1H2AE	-1.03346	-2.03476	1.00131
215400_x_at	ADCY9	-1.03346	-2.03476	1.00131
213455_at	FAM114A1	-1.03346	-2.03476	1.00131
242357_x_at	-	-1.03346	-2.03476	1.00131
226974_at	NEDD4L	-1.03346	-2.03476	1.00131
222312_s_at	-	0.741583	-0.258171	0.999754
203313_s_at	TGIF1	2.57502	1.57717	0.997844
214455_at	HIST1H2BC /// HIST1H2BE /// HIST1H2BF /// HIST1H2BG /// HIST1H2BI	-0.824301	-1.82206	0.997763
238552_at	-	-0.824301	-1.82206	0.997763
213908_at	WHAMMP2 /// WHAMMP3	-0.824301	-1.82206	0.997763
206899_at	NTSR2	-0.824301	-1.82206	0.997763
215436_at	HSDL2	-0.824301	-1.82206	0.997763
[truncated: 52,614 more rows]
