# Supplementary material for: Deregulated expression of NKL homeobox genes in T-cell lymphomas
Source: Oncotarget. 2019 May 14;10(35):3227–47. doi: 10.18632/oncotarget.26929 (PMC6524933; doi:10.18632/oncotarget.26929)
Supplement: Supplementary file 3 [file oncotarget-10-3227-s003.xls]

## Sheet: Sheet1
Probe_set_ID	Gene symbol	DERL-7	IMC-1	KHYG1	YT	IMC1+KHYG1+YT	DERL7-(IMC1+KHYG1+YT)
201417_at	SOX4	6.50141	-2.42817	-2.90319	-2.58092	-2.63743	9.13884
208636_at	ACTN1	5.67762	-2.36074	-2.52153	-2.66256	-2.51495	8.19257
221796_at	NTRK2	5.55837	-1.86893	-2.52153	-2.5009	-2.29712	7.85549
204115_at	GNG11	6.14476	-1.64218	-0.11876	-2.78351	-1.51482	7.65958
201416_at	SOX4	5.59199	-1.35793	-2.28633	-2.08105	-1.90844	7.50043
225202_at	RHOBTB3	5.23073	-1.86893	-2.37231	-2.41313	-2.21812	7.44885
230030_at	HS6ST2	4.67106	-2.67403	-2.59701	-2.86563	-2.71222	7.38329
202976_s_at	RHOBTB3	4.72377	-2.78798	-2.28633	-2.83191	-2.6354	7.35917
209841_s_at	LRRN3	7.47653	4.34491	-1.65374	-2.28138	0.136595	7.33993
1552767_a_at	HS6ST2	4.63161	-2.55344	-2.59701	-2.35045	-2.5003	7.13191
231192_at	LPAR3	4.26077	-2.89162	-2.85141	-2.74873	-2.83059	7.09136
229638_at	IRX3	4.61585	-2.01497	-2.66751	-2.55496	-2.41248	7.02833
204237_at	GULP1	4.37688	-2.61188	-2.85141	-2.41313	-2.62547	7.00235
205751_at	SH3GL2	4.41805	-2.84614	-2.59701	-2.21608	-2.55307	6.97112
201669_s_at	MARCKS	4.12482	-2.73479	-2.52153	-2.63137	-2.62923	6.75405
209840_s_at	LRRN3	7.58801	4.30526	-0.171841	-1.51479	0.872873	6.71513
203987_at	FZD6	4.06189	-2.42817	-2.59701	-2.74873	-2.5913	6.65319
204235_s_at	GULP1	4.1504	-2.42817	-2.37231	-2.31086	-2.37045	6.52085
237939_at	EPHA5	3.64751	-2.84614	-2.52153	-2.86563	-2.74443	6.39194
202599_s_at	NRIP1	3.82882	-2.36074	-2.37231	-2.88909	-2.54071	6.36953
218589_at	LPAR6	5.99918	-2.098	3.84416	-2.83191	-0.361914	6.36109
209656_s_at	TMEM47	3.70027	-2.61188	-2.72868	-2.6185	-2.65302	6.35329
211144_x_at	TARP /// TRGC2	7.03483	-2.098	6.19187	-1.97405	0.706606	6.32822
205413_at	MPPED2	3.57621	-2.73479	-2.79305	-2.72374	-2.75053	6.32674
217894_at	KCTD3	3.62055	-2.78798	-2.52153	-2.72374	-2.67775	6.2983
208923_at	CYFIP1	4.58486	-1.78874	-1.93359	-1.36455	-1.69563	6.28048
225710_at	GNB4	3.70344	-2.55344	-2.52153	-2.55496	-2.54331	6.24675
209803_s_at	PHLDA2	3.81303	-2.55344	-2.10956	-2.63137	-2.43146	6.24449
216920_s_at	TARP /// TRGC2	7.3548	-1.94715	6.70305	-1.4074	1.11617	6.23863
233944_at	-	3.53439	-2.67403	-2.85141	-2.51658	-2.68067	6.21506
214464_at	CDC42BPA	3.72594	-2.36074	-2.43974	-2.6185	-2.47299	6.19894
231771_at	GJB6	3.58001	-2.67403	-2.37231	-2.78351	-2.60995	6.18997
209813_x_at	TARP	7.10753	-1.64218	6.18566	-1.75856	0.928306	6.17922
227126_at	PTPRG	4.70457	-2.42817	-2.10956	0.167009	-1.45691	6.16147
213194_at	ROBO1	3.82882	-2.42817	-2.28633	-2.28138	-2.33196	6.16078
215806_x_at	TARP /// TRGC2	7.00015	-1.42469	6.19187	-2.17167	0.865167	6.13498
227623_at	CACNA2D1	3.56926	-2.61188	-2.28633	-2.78351	-2.56057	6.12984
212386_at	TCF4	5.31045	-2.61188	-2.28633	2.50878	-0.796477	6.10693
207314_x_at	KIR3DL2 /// LOC727787	7.48131	3.23827	1.33698	-0.422506	1.38425	6.09706
213539_at	CD3D	5.89295	-0.891274	1.3779	-1.08592	-0.199765	6.09272
229354_at	AHRR	4.83926	-0.949162	-1.46101	-1.34022	-1.25013	6.08939
205229_s_at	COCH	3.93312	-2.36074	-1.65374	-2.31086	-2.10845	6.04157
229649_at	NRXN3	3.95885	-2.42817	-2.43974	-1.31428	-2.06073	6.01958
39729_at	PRDX2	6.05338	4.93521	-2.48006	-2.27841	0.0589157	5.99446
201667_at	GJA1	5.09998	-2.67403	-2.66751	2.66359	-0.892649	5.99263
206385_s_at	ANK3	4.4511	-1.00487	-2.52153	-1.08592	-1.53744	5.98854
203180_at	ALDH1A3	3.62055	-2.55344	-1.93359	-2.43479	-2.30727	5.92782
207229_at	KLRAP1	4.00744	-2.098	-2.72868	-0.909083	-1.91192	5.91936
211160_x_at	ACTN1	4.08277	-1.27686	-2.01778	-2.19462	-1.82975	5.91252
225792_at	HOOK1	3.38539	-2.42817	-2.52153	-2.63137	-2.52702	5.91241
222162_s_at	ADAMTS1	4.54727	-1.72177	-1.00016	-1.31428	-1.3454	5.89267
205848_at	GAS2	3.7167	-2.42817	-2.43974	-1.57919	-2.14903	5.86573
220030_at	STYK1	3.38103	-2.94736	-1.93359	-2.5009	-2.46062	5.84165
227929_at	LIN7A	3.80389	-2.55344	-2.19957	-1.31428	-2.02243	5.82632
223276_at	C5orf62	4.77778	-0.606874	-0.0628352	-2.36736	-1.01236	5.79014
205051_s_at	KIT	6.78027	1.04268	3.02557	-1.03221	1.01201	5.76826
228038_at	SOX2	3.90912	-2.67403	-2.01778	-0.884925	-1.85891	5.76803
224694_at	ANTXR1	3.39367	-2.36074	-2.19957	-2.55496	-2.37176	5.76542
202119_s_at	CPNE3	5.51376	-2.36074	3.77996	-2.08105	-0.220611	5.73437
1552766_at	HS6ST2	2.8346	-2.89162	-2.85141	-2.83191	-2.85831	5.69291
217963_s_at	NGFRAP1	4.27706	-2.01497	-0.474701	-1.67327	-1.38765	5.66471
227318_at	TMEM178B	4.03063	-1.42469	-1.09087	-2.35045	-1.622	5.65264
201215_at	PLS3	2.77247	-2.84614	-2.85141	-2.86563	-2.85439	5.62686
216907_x_at	KIR3DL1 /// KIR3DL2 /// LOC727787	6.81963	3.04382	0.690093	-0.153541	1.19346	5.62617
204359_at	FLRT2 /// LOC100506718	3.36869	-1.72177	-2.52153	-2.51658	-2.2533	5.62199
238462_at	UBASH3B	4.18102	-2.67403	0.587852	-2.19462	-1.42693	5.60795
228347_at	SIX1	3.44825	-2.16985	-2.01778	-2.21608	-2.13457	5.58282
219370_at	RPRM	4.80995	-0.891274	-0.11876	-1.26516	-0.758397	5.56835
228155_at	FAM213A	3.20629	-2.73479	-2.19957	-2.12306	-2.35247	5.55876
205609_at	ANGPT1	2.84614	-2.89162	-2.28633	-2.88909	-2.68901	5.53515
1554242_a_at	COCH	3.15874	-2.67403	-2.01778	-2.43479	-2.37553	5.53427
235391_at	FAM92A1	3.15341	-2.29702	-2.66751	-2.17167	-2.37873	5.53214
204030_s_at	IQCJ-SCHIP1 /// SCHIP1	3.02631	-2.49428	-2.43974	-2.55496	-2.49632	5.52263
210890_x_at	KIR2DL1 /// KIR2DL2 /// KIR2DL3 /// KIR2DL4 /// KIR2DL5A /// KIR2DL5B /// KIR3DL3 /// KIR3DS1 /// LOC100287534 /// LOC100653050	6.22641	1.14565	0.926872	0.110802	0.727773	5.49863
205632_s_at	PIP5K1B	2.75421	-2.78798	-2.79305	-2.58092	-2.72065	5.47486
202975_s_at	RHOBTB3	3.48874	-2.01497	-1.5598	-2.35045	-1.97508	5.46382
218450_at	HEBP1	3.38973	-2.23082	-1.2701	-2.63137	-2.0441	5.43383
216268_s_at	JAG1	3.37667	-2.55344	-0.921635	-2.6185	-2.03119	5.40786
221538_s_at	PLXNA1	5.58021	-0.124738	-1.46101	2.12566	0.179969	5.40024
202609_at	EPS8	2.96731	-2.67403	-2.52153	-2.03187	-2.40914	5.37645
206953_s_at	LPHN2	3.2351	-2.55344	-2.52153	-1.34022	-2.1384	5.37349
225897_at	MARCKS	2.76093	-2.73479	-2.37231	-2.69323	-2.60011	5.36104
226225_at	MCC	2.59169	-2.73479	-2.66751	-2.88909	-2.7638	5.35548
238021_s_at	CRNDE	4.46426	-2.94736	-2.72868	3.01029	-0.888584	5.35284
213943_at	TWIST1	2.64748	-2.49428	-2.85141	-2.69323	-2.67964	5.32712
209278_s_at	TFPI2	3.20629	-2.01497	-1.82775	-2.51658	-2.11977	5.32606
223484_at	C15orf48	3.32359	-1.94715	-2.01778	-2.03187	-1.99893	5.32252
223278_at	GJB2	2.9385	-2.42817	-2.01778	-2.66256	-2.3695	5.308
210830_s_at	PON2	4.28704	-2.01497	-2.59701	1.56172	-1.01675	5.30379
200878_at	EPAS1 /// LOC100652809	3.53046	-1.22328	-1.82775	-2.25692	-1.76932	5.29978
211397_x_at	KIR2DL2	6.73216	2.74149	0.780738	0.792991	1.43841	5.29375
201719_s_at	EPB41L2	4.6424	-0.949162	1.51336	-2.51658	-0.650797	5.2932
201560_at	CLIC4	3.18282	-2.49428	-1.3695	-2.43479	-2.09952	5.28234
209598_at	PNMA2	2.94495	-2.16985	-2.28633	-2.55496	-2.33705	5.28199
206067_s_at	WT1	2.92822	-2.49428	-2.10956	-2.43479	-2.34621	5.27443
209505_at	NR2F1	2.47243	-2.73479	-2.85141	-2.74873	-2.77831	5.25074
204348_s_at	AK4 /// LOC100507855	3.49645	-1.86893	-2.01778	-1.31428	-1.73366	5.23011
205928_at	ZNF443	2.88077	-2.23082	-2.10956	-2.69323	-2.34454	5.22531
226905_at	FAM101B	5.58933	-2.55344	5.8305	-2.17167	0.368462	5.22087
213891_s_at	TCF4	4.74457	-2.01497	-1.3695	2.0433	-0.447054	5.19162
213248_at	LOC730101	3.81626	-1.42469	-1.65374	-1.03221	-1.37022	5.18648
238846_at	TNFRSF11A	2.80535	-1.86893	-2.52153	-2.72374	-2.3714	5.17675
203413_at	LOC100653018 /// LOC100653255 /// NELL2	4.33594	-1.78874	-0.0628352	-0.669657	-0.840412	5.17635
202718_at	IGFBP2	4.06979	-0.305104	-1.2701	-1.72839	-1.1012	5.17099
211719_x_at	FN1	5.27893	0.757724	1.80141	-2.21608	0.114354	5.16458
203753_at	TCF4	4.34643	-2.16985	-2.43974	2.17868	-0.810303	5.15674
208122_x_at	KIR2DS3	5.69798	2.69719	-0.283008	-0.758654	0.551844	5.14614
225342_at	AK4 /// LOC100507855	3.73699	-1.00487	-1.46101	-1.75856	-1.40815	5.14513
206915_at	NKX2-2	2.78571	-2.16985	-2.43974	-2.46281	-2.35746	5.14317
209210_s_at	FERMT2	2.58344	-2.61188	-2.37231	-2.66256	-2.54892	5.13236
208637_x_at	ACTN1	4.67834	-0.400657	-0.226571	-0.734046	-0.453758	5.1321
228044_at	SERP2	3.23948	-1.86893	-1.93359	-1.82281	-1.87511	5.11459
203998_s_at	SYT1	2.42013	-2.36074	-2.85141	-2.86563	-2.69259	5.11272
206700_s_at	KDM5D	3.22099	-2.23082	-1.82775	-1.60841	-1.889	5.10998
217820_s_at	ENAH	2.76641	-2.42817	-2.28633	-2.31086	-2.34179	5.10819
228218_at	LSAMP	3.72953	-2.16985	-2.59701	0.631311	-1.37852	5.10805
212464_s_at	FN1	5.01488	0.434486	1.6705	-2.36736	-0.0874578	5.10234
223319_at	GPHN	2.63224	-2.55344	-2.43974	-2.41313	-2.46877	5.101
216442_x_at	FN1	5.28747	0.701662	2.11781	-2.25692	0.187519	5.09995
211688_x_at	KIR3DL1 /// KIR3DL2 /// LOC727787	6.78142	3.05404	0.900153	1.10225	1.68548	5.09594
209099_x_at	JAG1	3.53046	-1.94715	-0.11876	-2.6185	-1.56147	5.09193
228988_at	ZNF711	2.97731	-2.49428	-2.37231	-1.45607	-2.10755	5.08486
211389_x_at	KIR2DL2 /// KIR2DL4 /// KIR2DL5A /// KIR2DL5B /// KIR3DL3 /// KIR3DS1 /// LOC100287534	6.46502	3.37903	0.359288	0.446452	1.39492	5.0701
224786_at	SCOC	4.11936	-2.67403	2.36987	-2.46281	-0.922324	5.04168
1558972_s_at	THEMIS	4.98258	-2.73479	3.90114	-1.34022	-0.0579575	5.04053
222258_s_at	SH3BP4	2.86894	-2.36074	-2.01778	-2.10462	-2.16105	5.02998
228101_at	APBA1	5.70528	0.757724	3.68532	-2.41313	0.676639	5.02865
201670_s_at	MARCKS	2.2706	-2.67403	-2.66751	-2.91617	-2.75257	5.02317
230051_at	C10orf47	2.66061	-2.42817	-2.10956	-2.5009	-2.34621	5.00682
1554340_a_at	C1orf187	2.5563	-2.23082	-2.59701	-2.51658	-2.44814	5.00444
224480_s_at	AGPAT9	2.47243	-2.67403	-2.28633	-2.6185	-2.52629	4.99872
241404_at	-	3.0105	-2.098	-1.74245	-2.10462	-1.98169	4.99219
218729_at	LXN	2.72076	-1.72177	-2.52153	-2.51658	-2.2533	4.97406
213668_s_at	SOX4	3.38539	-1.0793	-1.93359	-1.72839	-1.58043	4.96582
209781_s_at	KHDRBS3	4.09103	-0.504856	-1.3695	-0.734046	-0.869467	4.9605
226223_at	PAWR	3.2351	-2.55344	-2.59701	-0.0122224	-1.72089	4.95598
1553645_at	CCDC141	2.23506	-2.61188	-2.90319	-2.55496	-2.69001	4.92507
201540_at	FHL1	3.00434	-1.72177	-1.93359	-2.03187	-1.89574	4.90008
55872_at	ZNF512B	2.71825	-1.78662	-2.28633	-2.44873	-2.17389	4.89214
201876_at	PON2	4.44105	-1.57257	-2.01778	2.24322	-0.449042	4.8901
232676_x_at	MYEF2	3.05741	-1.72177	-1.74245	-2.03187	-1.83203	4.88944
235458_at	HAVCR2	5.37251	-1.0793	-0.0129324	2.60669	0.504819	4.86769
231817_at	USP53	2.12192	-2.94736	-2.37231	-2.91617	-2.74528	4.8672
218773_s_at	MSRB2	2.61952	-2.01497	-2.37231	-2.35045	-2.24591	4.86543
224862_at	GNAQ	2.89916	-2.73479	-2.52153	-0.617717	-1.95801	4.85717
222433_at	ENAH	2.89361	-1.64218	-2.52153	-1.70999	-1.9579	4.85151
221795_at	NTRK2	2.61952	-2.73479	-1.74245	-2.21608	-2.23111	4.85062
214953_s_at	APP	5.29254	-0.949162	-1.17573	3.45187	0.442324	4.85022
207480_s_at	MEIS2	4.09949	-1.78874	-1.46101	1.03606	-0.737898	4.83739
1561347_a_at	-	3.39367	-1.22328	-0.412226	-2.69323	-1.44291	4.83658
201324_at	EMP1	4.16844	-0.891274	-2.79305	1.68334	-0.666998	4.83543
234985_at	LDLRAD3	2.84614	-1.86893	-1.46101	-2.6185	-1.98281	4.82895
201579_at	FAT1	3.91515	-2.49428	1.55249	-1.79536	-0.912385	4.82754
203440_at	CDH2	2.63955	-2.098	-2.10956	-2.35045	-2.18601	4.82555
221690_s_at	NLRP2	4.02785	-1.22328	-1.2701	0.185182	-0.769402	4.79725
228011_at	FAM92A1	2.25164	-2.67403	-2.66751	-2.25692	-2.53282	4.78446
204944_at	PTPRG	3.43245	-2.29702	-2.28633	0.530189	-1.35105	4.78351
225029_at	LOC550643	3.72297	-0.663036	-1.65374	-0.7836	-1.03346	4.75644
235251_at	-	2.48798	-2.55344	-1.82775	-2.41313	-2.26477	4.75276
228400_at	SHROOM3	2.42013	-2.55344	-2.52153	-1.79536	-2.29011	4.71024
202806_at	DBN1	3.38539	-1.35793	-1.00016	-1.60841	-1.32217	4.70756
209716_at	CSF1	5.22361	0.651437	1.43796	-0.522194	0.5224	4.70121
212382_at	TCF4	3.38973	-2.01497	-2.66751	0.780796	-1.30056	4.69029
239752_at	-	2.87515	-2.36074	-0.84462	-2.21608	-1.80715	4.68229
210643_at	TNFSF11	1.94652	-2.78798	-2.52153	-2.86563	-2.72505	4.67156
203999_at	SYT1	3.51573	-0.833051	-0.759319	-1.86014	-1.15084	4.66656
201310_s_at	NREP	4.25624	1.90843	-2.43974	-0.687268	-0.406193	4.66243
236335_at	GUCY1A2	2.20849	-2.61188	-2.72868	-2.01283	-2.45113	4.65962
227195_at	ZNF503	2.80535	-1.78874	-2.28633	-1.48586	-1.85365	4.65899
227798_at	SMAD1	1.97937	-2.55344	-2.59701	-2.80787	-2.65277	4.63214
209016_s_at	KRT7	5.46366	0.854416	3.599	-1.95377	0.833217	4.63044
213222_at	PLCB1	2.76093	-1.50817	-1.74245	-2.35045	-1.86703	4.62796
222771_s_at	MYEF2	2.08344	-2.55344	-2.52153	-2.55496	-2.54331	4.62675
203038_at	PTPRK	3.51933	-2.55344	1.15871	-1.92389	-1.10621	4.62554
208190_s_at	LSR	2.59853	-1.78874	-1.93359	-2.35045	-2.02426	4.62279
204753_s_at	HLF	2.24381	-2.55344	-2.28633	-2.28138	-2.37372	4.61753
213306_at	MPDZ	1.97937	-2.67403	-2.52153	-2.66256	-2.61938	4.59874
209655_s_at	TMEM47	2.0217	-2.36074	-2.43974	-2.91617	-2.57222	4.59392
231929_at	IKZF2	5.39899	0.602209	2.74752	-0.931347	0.806126	4.59286
212560_at	SORL1	4.4747	3.86475	-1.82775	-2.36736	-0.110121	4.58483
213436_at	CNR1	1.9129	-2.78798	-2.59701	-2.6185	-2.66783	4.58073
222486_s_at	ADAMTS1	2.47243	-2.16985	-2.10956	-1.95377	-2.07773	4.55016
216048_s_at	RHOBTB3	2.1796	-2.61188	-2.10956	-2.36736	-2.36294	4.54254
1558368_s_at	C1orf187	3.62055	-0.833051	-1.00016	-0.931347	-0.92152	4.54207
221973_at	LOC100506076 /// LOC100506123	3.68974	-0.776979	-1.93359	0.155949	-0.85154	4.54128
244406_at	ZNF625 /// ZNF625-ZNF20	2.20849	-2.42817	-2.19957	-2.35045	-2.32606	4.53456
221696_s_at	STYK1	2.64748	-1.86893	-1.82775	-1.95377	-1.88348	4.53097
229070_at	ADTRP	3.06829	-2.42817	-2.01778	0.0760551	-1.45663	4.52492
220940_at	ANKRD36B	4.58296	0.307803	-2.01778	1.88709	0.0590382	4.52392
212298_at	NRP1	1.78447	-2.67403	-2.72868	-2.78351	-2.72874	4.51321
225603_s_at	TRIQK	2.1124	-2.49428	-1.93359	-2.72374	-2.38387	4.49626
209859_at	TRIM9	2.54006	-2.098	-1.65374	-2.10462	-1.95212	4.49217
228565_at	KIAA1804	2.08344	-2.55344	-1.93359	-2.72374	-2.40359	4.48703
202546_at	VAMP8	4.90403	-1.57257	4.90535	-2.08105	0.417244	4.48679
210993_s_at	SMAD1	2.30696	-2.29702	-2.28633	-1.95377	-2.17904	4.486
236280_at	-	3.83462	-1.50817	1.20493	-1.64316	-0.648802	4.48342
208179_x_at	KIR2DL3	6.41955	3.09717	1.3779	1.33527	1.93678	4.48278
1558971_at	THEMIS	4.60842	-2.49428	3.8659	-0.98835	0.127756	4.48066
210495_x_at	FN1	5.26605	1.27007	2.01779	-0.931347	0.785505	4.48054
228956_at	UGT8	1.71065	-2.84614	-2.72868	-2.72374	-2.76619	4.47684
236694_at	TXLNG2P	2.81066	-2.84614	-2.19957	0.0523571	-1.66445	4.47511
235182_at	ISM1	1.96885	-2.78798	-2.37231	-2.35045	-2.50358	4.47243
228937_at	LACC1	2.33097	-0.949162	-2.59701	-2.86563	-2.13727	4.46824
229390_at	FAM26F	1.84552	-3.00177	-2.19957	-2.66256	-2.6213	4.46682
225045_at	CCDC88A	2.1124	-2.01497	-2.37231	-2.63137	-2.33955	4.45194
225731_at	ANKRD50	1.79879	-2.42817	-2.72868	-2.78351	-2.64679	4.44558
232752_at	LOXL1-AS1	2.16124	-2.49428	-1.65374	-2.66256	-2.2702	4.43144
219387_at	CCDC88A	1.6046	-2.67403	-2.79305	-3.00839	-2.82516	4.42976
235494_at	LSAMP	2.8346	-2.29702	-2.01778	-0.452537	-1.58911	4.42371
206343_s_at	NRG1	1.78447	-2.84614	-2.37231	-2.69323	-2.63723	4.42169
212158_at	SDC2	2.18869	-2.23082	-1.74245	-2.72374	-2.23234	4.42103
220493_at	DMRT1	3.60942	-2.16985	1.93465	-2.19462	-0.809939	4.41936
1560728_at	-	1.9129	-2.42817	-2.37231	-2.69323	-2.4979	4.4108
212526_at	SPG20	2.45143	-2.73479	-2.10956	-1.03221	-1.95886	4.41029
1554285_at	HAVCR2	4.30052	-1.14657	-1.17573	2.01025	-0.104016	4.40454
204005_s_at	PAWR	1.86946	-2.61188	-2.95893	-2.03187	-2.53423	4.40369
204836_at	GLDC	4.35363	2.0489	-0.545087	-1.64316	-0.046448	4.40007
223497_at	FAM135A	2.32356	-2.16985	-1.46101	-2.58092	-2.07059	4.39416
223341_s_at	SCOC	3.09996	-2.49428	1.24971	-2.6185	-1.28769	4.38765
219335_at	ARMCX5	1.84552	-2.78798	-2.37231	-2.46281	-2.54103	4.38655
229667_s_at	HOXB8	2.52578	-2.42817	-0.921635	-2.19462	-1.84814	4.37392
230896_at	BEND4	1.73692	-2.61188	-2.66751	-2.63137	-2.63692	4.37384
213435_at	SATB2	4.79693	2.39918	-1.82775	0.705399	0.425607	4.37133
227711_at	GTSF1	5.08764	4.9332	-0.921635	-1.86014	0.717143	4.3705
235027_at	FLJ43489	2.16124	-2.61188	-1.00016	-3.00839	-2.20681	4.36805
202359_s_at	SNX19	2.07366	-2.55344	-2.01778	-2.31086	-2.29403	4.36769
224435_at	FAM213A	2.22803	-1.86893	-2.28633	-2.25692	-2.13739	4.36542
203501_at	CPQ	1.97937	-2.36074	-2.37231	-2.41313	-2.38206	4.36143
242128_at	OTX2	1.73692	-2.67403	-2.52153	-2.66256	-2.61938	4.35629
202615_at	GNAQ	3.95566	-1.78874	-1.5598	2.18239	-0.388718	4.34438
226360_at	ZNRF3	1.6839	-2.49428	-2.72868	-2.74873	-2.65723	4.34113
202351_at	ITGAV	3.13424	0.571295	-2.37231	-1.79536	-1.19879	4.33303
218885_s_at	GALNT12	1.96885	-2.36074	-2.10956	-2.6185	-2.36294	4.33179
228837_at	TCF4	2.18869	-2.23082	-2.43974	-1.75856	-2.14304	4.33173
231851_at	RAVER2	1.43924	-2.89162	-2.90319	-2.86563	-2.88682	4.32606
227370_at	FAM171B	1.5478	-2.78798	-2.79305	-2.74873	-2.77659	4.32438
225599_s_at	TRIQK	1.6046	-2.67403	-2.72868	-2.74873	-2.71715	4.32175
208198_x_at	KIR2DS1	6.8474	3.97264	1.63853	1.97322	2.52813	4.31927
228329_at	DAB1	2.03184	-2.29702	-2.10956	-2.43479	-2.28046	4.3123
224861_at	GNAQ	2.81066	-2.36074	-1.93359	-0.203371	-1.49923	4.30989
203608_at	ALDH5A1	3.7637	-2.55344	-2.01778	2.95329	-0.539308	4.303
228071_at	GIMAP7	3.95885	-2.098	1.84643	-0.758654	-0.33674	4.29559
217627_at	ZNF573	1.5478	-2.94736	-2.37231	-2.91617	-2.74528	4.29308
201718_s_at	EPB41L2	3.83172	-0.606874	1.62091	-2.36736	-0.451109	4.28283
225809_at	PARM1	2.15198	-2.61188	-1.3695	-2.36736	-2.11625	4.26822
202096_s_at	TSPO	4.3093	2.29189	-1.3695	-0.7836	0.0462632	4.26304
223614_at	MMP16	1.85583	-2.55344	-2.10956	-2.55496	-2.40599	4.26182
219683_at	FZD3	2.45143	-2.23082	-2.10956	-1.08592	-1.80877	4.2602
205795_at	NRXN3	2.27914	-1.78874	-2.19957	-1.95377	-1.98069	4.25983
203794_at	CDC42BPA	4.20988	0.545502	0.0433445	-0.734046	-0.0483998	4.25828
212387_at	TCF4	3.96097	-1.35793	-0.921635	1.40527	-0.291433	4.25241
204256_at	ELOVL6	3.47655	-2.42817	2.68563	-2.55496	-0.765833	4.24238
215913_s_at	GULP1	2.9815	-0.891274	-1.17573	-1.70999	-1.259	4.2405
210613_s_at	SYNGR1	3.02123	-1.14657	-1.93359	-0.577148	-1.2191	4.24033
207313_x_at	KIR3DL1 /// KIR3DL2 /// LOC727787	6.44116	3.1021	1.3779	2.12566	2.20189	4.23927
223642_at	ZIC2	3.80048	3.15338	-2.01778	-2.43479	-0.433063	4.23355
225864_at	FAM84B	3.73699	-0.54384	1.57096	-2.51658	-0.496488	4.23347
222446_s_at	BACE2	2.70056	-1.35793	-1.3695	-1.86014	-1.52919	4.22975
212385_at	TCF4	3.50047	-1.00487	-1.93359	0.763551	-0.724968	4.22544
209277_at	TFPI2	1.5478	-2.73479	-2.43974	-2.83191	-2.66881	4.21661
228731_at	GUCY1A2	2.14078	-2.55344	-2.52153	-1.14783	-2.07427	4.21505
217381_s_at	TARP	4.25147	-0.00560194	0.230531	-0.113812	0.0370389	4.21443
225384_at	DOCK7	2.68073	-2.42817	-2.37231	0.199869	-1.53354	4.21426
226184_at	FMNL2	1.95826	-2.55344	-2.19957	-2.01283	-2.25528	4.21354
211532_x_at	KIR2DS1 /// KIR2DS2 /// KIR2DS3 /// KIR2DS4 /// KIR2DS5 /// KIR3DL3	7.22856	4.48857	1.86151	2.70226	3.01745	4.21111
216676_x_at	KIR3DL3	7.04924	4.08877	1.75495	2.68666	2.84346	4.20578
213005_s_at	KANK1	3.0427	-1.22328	-0.84462	-1.4074	-1.15843	4.20113
229273_at	SALL1	1.40844	-2.55344	-2.85141	-2.9714	-2.79208	4.20053
214567_s_at	XCL1 /// XCL2	7.79652	6.48509	6.47866	-2.17167	3.59736	4.19916
214839_at	LINC00599 /// MIR124-1	3.97628	-0.663036	0.279274	-0.27806	-0.220607	4.19689
211687_x_at	KIR3DL1	6.23433	2.03865	1.86151	2.23161	2.04393	4.1904
238022_at	CRNDE	3.38973	-1.78874	-2.10956	1.50057	-0.799248	4.18898
225627_s_at	CACHD1	1.80943	-2.42817	-1.93359	-2.72374	-2.36183	4.17127
229732_at	ZNF823	2.17045	-2.55344	-0.412226	-3.02532	-1.99699	4.16744
226675_s_at	LOC100507645 /// MALAT1	4.76386	0.854416	-1.74245	2.69383	0.601932	4.16193
201681_s_at	DLG5	3.51247	1.45262	-2.01778	-1.34022	-0.635127	4.1476
200602_at	APP	3.44085	-2.61188	-2.72868	3.22716	-0.704467	4.14532
204749_at	NAP1L3	1.53217	-2.61188	-2.66751	-2.55496	-2.61145	4.14362
235888_at	GUSBP1	2.09122	-1.72177	-2.01778	-2.41313	-2.05089	4.14212
229801_at	C10orf47	3.0786	-1.42469	-0.412226	-1.34022	-1.05905	4.13764
204777_s_at	MAL	5.14178	-1.14657	5.11727	-0.955783	1.00497	4.1368
206366_x_at	XCL1	8.14746	6.82307	6.69483	-1.48586	4.01068	4.13678
224911_s_at	DCBLD2	1.56326	-2.61188	-2.52153	-2.58092	-2.57144	4.1347
227196_at	RHPN2	1.57717	-2.84614	-2.01778	-2.80787	-2.55726	4.13443
204201_s_at	PTPN13	1.48866	-2.55344	-2.59701	-2.78351	-2.64465	4.13331
205347_s_at	TMSB15A /// TMSB15B	2.34892	-1.35793	-1.5598	-2.43479	-1.78417	4.1331
223447_at	REG4	2.59169	-1.35793	-1.17573	-2.03187	-1.52184	4.11353
212761_at	TCF7L2	3.03692	-1.35793	-1.93359	0.0643734	-1.07571	4.11263
212820_at	DMXL2	3.11482	-0.54384	0.359288	-2.80787	-0.997474	4.11229
227499_at	FZD3	1.63019	-2.67403	-2.72868	-2.03187	-2.47819	4.10838
235099_at	CMTM8	1.7615	-2.84614	-1.82775	-2.35045	-2.34145	4.10295
228601_at	HOXD-AS1	2.09122	-2.42817	-1.5598	-2.03187	-2.00661	4.09783
202118_s_at	CPNE3	3.36508	-2.61188	2.85635	-2.43479	-0.730105	4.09519
220773_s_at	GPHN	1.98981	-2.36074	-1.93359	-2.01283	-2.10239	4.0922
206914_at	CRTAM	3.10429	-0.891274	0.900153	-2.9714	-0.987508	4.0918
205569_at	LAMP3	2.2174	-2.01497	-1.2701	-2.31086	-1.86531	4.08272
206546_at	SYCP2	1.26968	-2.78798	-2.85141	-2.78351	-2.80763	4.07732
214829_at	AASS	1.15933	-2.73479	-3.06644	-2.94935	-2.91686	4.07619
228293_at	DEPDC7	1.11614	-2.89162	-2.90319	-3.07304	-2.95595	4.07209
206365_at	XCL1	3.65474	0.571295	1.10707	-2.91617	-0.412601	4.06734
227822_at	ZNF605	1.61812	-1.86893	-2.72868	-2.72374	-2.44045	4.05857
212190_at	SERPINE2	3.39367	-1.22328	0.718395	-1.48586	-0.663584	4.05725
227624_at	TET2	2.94495	1.23637	-2.10956	-2.46281	-1.112	4.05695
225450_at	AMOTL1	3.44427	-0.305104	-0.474701	-1.03221	-0.604007	4.04828
227372_s_at	BAIAP2L1	1.57717	-2.49428	-2.10956	-2.80787	-2.47057	4.04774
1569608_x_at	-	1.7615	-2.67403	-2.28633	-1.88954	-2.2833	4.0448
205484_at	SIT1	3.71356	0.280437	-0.171841	-1.08592	-0.325775	4.03933
200771_at	LAMC1	2.33097	-1.27686	-1.82775	-2.01283	-1.70582	4.03679
229774_at	CXXC4	2.03184	-1.78874	-2.19957	-2.01283	-2.00038	4.03222
236128_at	ZNF91	1.30857	-2.67403	-2.52153	-2.9714	-2.72232	4.03089
237083_at	-	2.16124	-1.78874	-1.09087	-2.72374	-1.86778	4.02903
204446_s_at	ALOX5	1.3928	-2.61188	-2.66751	-2.6185	-2.63263	4.02542
1556826_s_at	C1orf187	2.42013	-1.27686	-1.2701	-2.25692	-1.6013	4.02142
203817_at	GUCY1B3	1.86946	-2.16985	-2.19957	-2.08105	-2.15016	4.01962
1561195_at	-	2.26202	-1.0793	-1.5598	-2.63137	-1.75682	4.01884
227274_at	SYNJ2BP	2.50336	-1.94715	-0.921635	-1.67327	-1.51402	4.01738
235183_at	-	1.26968	-3.05487	-2.66751	-2.51658	-2.74632	4.01601
219038_at	MORC4	1.72322	-2.36074	-2.28633	-2.19462	-2.28056	4.00378
239726_at	ANK3	1.8919	-2.16985	-2.52153	-1.60841	-2.09993	3.99183
221648_s_at	AGMAT	2.04191	-1.72177	-1.74245	-2.35045	-1.93823	3.98013
202274_at	ACTG2	3.93312	0.341336	0.230531	-0.669657	-0.0325967	3.96571
209989_at	ZNF268	1.96885	-1.50817	-2.01778	-2.46281	-1.99625	3.96511
235068_at	ZDHHC21	1.71065	-2.49428	-1.82775	-2.43479	-2.25227	3.96292
227506_at	SLC16A9	2.2706	-1.86893	-1.09087	-2.10462	-1.68814	3.95874
239889_at	SERP2	1.86946	-2.098	-1.93359	-2.21608	-2.08255	3.95202
206502_s_at	INSM1	1.73692	-2.098	-2.10956	-2.41313	-2.2069	3.94382
203324_s_at	CAV2	1.235	-2.61188	-2.59701	-2.88909	-2.69932	3.93432
238587_at	UBASH3B	3.16312	-1.94715	1.6705	-2.03187	-0.769504	3.93263
223840_s_at	SPATA9	1.25244	-2.36074	-2.85141	-2.80787	-2.67334	3.92578
230083_at	USP53	1.6046	-2.29702	-2.19957	-2.46281	-2.3198	3.9244
202600_s_at	NRIP1	1.57717	-2.29702	-2.37231	-2.36736	-2.34556	3.92274
1556046_a_at	LINC00599 /// MIR124-1	4.29127	0.402966	0.653252	0.0523571	0.369525	3.92174
204569_at	ICK	1.19766	-2.49428	-2.66751	-3.00839	-2.72339	3.92105
232504_at	LOC285628 /// MIR146A	3.1248	-1.64218	1.63853	-2.35045	-0.784701	3.9095
243672_at	SALL3	1.67228	-2.36074	-2.19957	-2.12306	-2.22779	3.90007
230425_at	EPHB1	2.3818	-2.78798	-2.59701	0.833699	-1.5171	3.89889
239942_at	-	1.21734	-2.73479	-2.72868	-2.58092	-2.68146	3.8988
202071_at	SDC4	3.67978	-0.663036	1.73996	-1.72839	-0.217158	3.89694
204755_x_at	HLF	1.47386	-2.78798	-2.01778	-2.46281	-2.42285	3.89672
225589_at	SH3RF1	1.17771	-2.42817	-2.72868	-2.9714	-2.70942	3.88713
230285_at	SVIP	3.35583	1.541	-0.759319	-2.35045	-0.522926	3.87876
231832_at	GALNT4 /// POC1B-GALNT4	3.88527	1.37324	-0.0628352	-1.28348	0.00897217	3.8763
223714_at	ZNF256	1.42392	-2.23082	-2.37231	-2.72374	-2.44229	3.86621
209735_at	ABCG2	3.11482	-2.49428	2.21948	-1.97405	-0.749618	3.86444
229796_at	SIX4	2.19863	-1.64218	-1.3695	-1.97405	-1.66191	3.86053
235157_at	-	1.59095	-1.78874	-2.28633	-2.72374	-2.26627	3.85722
209377_s_at	HMGN3	6.77493	5.88373	5.42524	-2.55496	2.918	3.85692
217867_x_at	BACE2	2.51786	-1.27686	-1.2701	-1.45607	-1.33434	3.85221
225922_at	FNIP2	3.06829	-2.55344	-2.19957	2.40929	-0.781238	3.84953
229797_at	MCOLN3	1.53217	-1.94715	-2.37231	-2.63137	-2.31694	3.84911
226806_s_at	NFIA	2.1796	-1.86893	-2.66751	-0.469752	-1.66873	3.84833
227180_at	ELOVL7	1.42392	-2.098	-2.43974	-2.72374	-2.42049	3.84441
214079_at	DHRS2	4.544	-2.16985	4.64802	-0.375161	0.701002	3.843
229584_at	LRRK2	1.40844	-2.098	-2.28633	-2.86563	-2.41665	3.8251
222146_s_at	TCF4	2.98672	-2.16985	-1.82775	1.4946	-0.834334	3.82106
237839_at	-	1.72322	-2.49428	-2.52153	-1.26516	-2.09366	3.81687
203775_at	SLC25A13	2.87515	2.13805	-2.37231	-2.58092	-0.938392	3.81354
235427_at	CFLAR	2.15198	-1.35793	-1.3695	-2.25692	-1.66145	3.81343
232064_at	FER	2.38891	-1.86893	-2.90319	0.518486	-1.41788	3.80679
230100_x_at	PAK1	1.57717	-2.55344	-1.74245	-2.35045	-2.21545	3.79262
1554411_at	CTNNB1	2.59853	-1.78874	0.620918	-2.41313	-1.19365	3.79218
212765_at	CAMSAP2	2.04191	-1.00487	-1.93359	-2.31086	-1.74977	3.79168
204004_at	PAWR	2.50336	-2.16985	-1.93359	0.242611	-1.28694	3.79031
225548_at	SHROOM3	1.96885	-2.29702	-2.01778	-1.14783	-1.82088	3.78973
206761_at	CD96	5.02988	3.74499	2.72422	-2.74873	1.24016	3.78972
206059_at	ZNF91	1.8796	-2.49428	-0.759319	-2.46281	-1.90547	3.78507
214561_at	LILRP2	4.05445	0.489507	0.477938	-0.153541	0.271301	3.78315
229485_x_at	SHISA3	1.19766	-2.61188	-2.37231	-2.72374	-2.56931	3.76697
1562960_at	KCNQ1-AS1	2.90965	-0.54384	-0.346462	-1.67327	-0.854525	3.76417
219156_at	SYNJ2BP /// SYNJ2BP-COX16	0.927014	-2.89162	-2.72868	-2.88909	-2.83647	3.76348
212842_x_at	RGPD3 /// RGPD4 /// RGPD5 /// RGPD6 /// RGPD8	3.09996	-0.715382	-1.65374	0.402727	-0.655467	3.75542
219833_s_at	EFHC1	3.04745	-1.22328	-0.545087	-0.352142	-0.706837	3.75429
227388_at	TUSC1	1.56326	-2.16985	-2.01778	-2.36736	-2.185	3.74825
1557014_a_at	FAM201A	0.902912	-2.61188	-2.79305	-3.11332	-2.83942	3.74233
224492_s_at	ZNF627	2.91678	0.680729	-1.17573	-1.97405	-0.823018	3.73979
228915_at	DACH1	1.01551	-2.84614	-2.59701	-2.72374	-2.72229	3.7378
212979_s_at	FAM115A /// LOC100294033	3.44825	-2.29702	-0.545087	1.97643	-0.288559	3.73681
207090_x_at	ZFP30	0.927014	-2.78798	-2.66751	-2.9714	-2.80896	3.73598
230785_at	-	1.96885	-1.57257	-2.01778	-1.70999	-1.76678	3.73563
212154_at	SDC2	1.80943	-2.16985	-1.3695	-2.21608	-1.91847	3.72791
226759_at	IKZF4	2.59169	-1.57257	-0.0129324	-1.82281	-1.1361	3.72779
1555867_at	GNG4	2.07366	0.143619	-2.52153	-2.58092	-1.65294	3.72661
224801_at	NDFIP2	4.16844	1.91965	1.62091	-2.19462	0.448645	3.71979
220234_at	CA8	2.0217	-1.42469	-1.74245	-1.92389	-1.69701	3.71871
222939_s_at	SLC16A10	1.9129	-1.78874	-1.65374	-1.97405	-1.80551	3.71841
205541_s_at	GSPT2	2.99193	2.69066	-2.28633	-2.58092	-0.725529	3.71746
228423_at	MAP9	2.27914	0.519239	-2.10956	-2.72374	-1.43802	3.71716
235354_s_at	RSRC1	1.09502	-2.49428	-2.72868	-2.63137	-2.61811	3.71313
227051_at	-	0.988692	-2.55344	-2.66751	-2.94935	-2.72343	3.71213
208203_x_at	KIR2DS5	6.97886	4.11096	2.40751	3.28271	3.26706	3.7118
213624_at	SMPDL3A	1.34155	-2.36074	-2.10956	-2.63137	-2.36722	3.70877
241912_at	ZNF814	0.853466	-2.89162	-2.66751	-2.9714	-2.84351	3.69698
221213_s_at	ZNF280D	1.8919	-0.124738	-2.66751	-2.6185	-1.80358	3.69548
215692_s_at	MPPED2	1.09502	-2.73479	-2.37231	-2.69323	-2.60011	3.69513
218573_at	MAGEH1	2.57722	-1.64218	0.926872	-2.6185	-1.11127	3.68849
212816_s_at	CBS	2.14078	-0.891274	-1.82775	-1.92389	-1.54764	3.68842
224567_x_at	LOC100507645 /// MALAT1	5.91277	1.84864	0.842848	3.98263	2.2247	3.68807
235147_at	-	2.91678	0.24567	-2.66751	0.110802	-0.770346	3.68712
202946_s_at	BTBD3	2.9385	-2.36074	-2.79305	2.91809	-0.745237	3.68373
229349_at	LIN28B	2.66061	-2.23082	1.60307	-2.43479	-1.02085	3.68146
217665_at	ZNF813	1.01551	-2.73479	-2.59701	-2.66256	-2.66479	3.68029
219738_s_at	PCDH9	1.65925	-2.42817	-1.3695	-2.25692	-2.0182	3.67745
1553411_s_at	SALL3	1.64611	-2.01497	-2.19957	-1.86014	-2.02489	3.67101
243278_at	FOXP2	2.2706	-2.49428	-1.3695	-0.330984	-1.39825	3.66886
226764_at	ZNF827	2.34892	-2.098	-2.37231	0.538881	-1.31048	3.6594
227193_at	SLC30A4	2.16124	-2.098	-2.10956	-0.27806	-1.49521	3.65645
214012_at	ERAP1	2.58344	-1.35793	-0.545087	-1.31428	-1.07243	3.65587
228805_at	C5orf25	3.48506	2.90847	-1.5598	-1.86014	-0.170492	3.65555
224553_s_at	TNFRSF18	3.57239	-1.00487	1.90584	-1.14783	-0.0822872	3.65468
218974_at	SOBP	5.22156	1.97554	1.39873	1.33025	1.56818	3.65339
223253_at	EPDR1	3.38103	-2.61188	4.08908	-2.28138	-0.268061	3.6491
205267_at	POU2AF1	2.05191	-1.64218	-1.3695	-1.75856	-1.59008	3.64198
230272_at	LINC00461 /// MIR9-2	2.79228	1.541	-1.65374	-2.43479	-0.849179	3.64146
204347_at	AK4 /// LOC100507855	1.64611	-2.36074	-1.93359	-1.67327	-1.9892	3.63531
238458_at	EFHA2	0.694091	-2.89162	-2.85141	-3.06149	-2.93484	3.62893
231731_at	OTX2	1.0358	-2.67403	-2.59701	-2.5009	-2.59065	3.62645
227198_at	AFF3	1.0358	-2.67403	-2.37231	-2.72374	-2.59003	3.62583
224657_at	ERRFI1	1.3928	-2.01497	-2.19957	-2.46281	-2.22578	3.61858
220145_at	MAP9	0.988692	-2.16985	-2.85141	-2.86563	-2.62896	3.61765
205932_s_at	MSX1	2.80535	0.962506	-1.2701	-2.12306	-0.810221	3.61557
204584_at	L1CAM	1.72322	-1.94715	-1.74245	-1.97405	-1.88788	3.6111
206737_at	WNT11	3.77128	0.680729	0.842848	-1.03221	0.163787	3.60749
204561_x_at	APOC2 /// APOC4 /// APOC4-APOC2	3.71984	0.629757	-0.0628352	-0.221623	0.115099	3.60474
228046_at	ZNF827	2.92822	-2.67403	-1.74245	2.40532	-0.670386	3.5986
205239_at	AREG /// AREGB	0.969831	-2.73479	-2.52153	-2.6185	-2.62494	3.59477
213664_at	SLC1A1	1.21734	-2.49428	-2.28633	-2.35045	-2.37702	3.59436
206805_at	SEMA3A	2.80535	-1.22328	-1.09087	-0.0453193	-0.78649	3.59184
208891_at	DUSP6	6.20324	5.25383	5.53569	-2.94935	2.61339	3.58985
228905_at	PCM1	2.18869	-1.78874	-2.52153	0.110802	-1.39982	3.58852
210473_s_at	GPR125	1.71065	-2.29702	-2.59701	-0.734046	-1.87602	3.58667
228045_at	-	2.16124	-1.78874	-2.72868	0.242611	-1.42494	3.58618
227415_at	LOC283508	3.16911	2.59803	-1.82775	-2.01283	-0.414185	3.58329
224975_at	NFIA	2.20849	-2.098	-2.66751	0.644816	-1.37356	3.58206
232781_at	LHX4	2.52578	-0.891274	-0.545087	-1.72839	-1.05492	3.5807
214329_x_at	TNFSF10	4.40328	1.72235	0.812126	-0.0622672	0.82407	3.57921
207030_s_at	CSRP2	1.8919	-2.01497	-1.09087	-1.95377	-1.68653	3.57844
219243_at	GIMAP4	4.06732	0.173629	3.81823	-2.51658	0.491758	3.57557
238850_at	LINC00461 /// MIR9-2	3.05244	1.97554	-1.17573	-2.36736	-0.522516	3.57496
228109_at	RASGRF2	2.2706	-1.42469	-0.84462	-1.64316	-1.30416	3.57476
215314_at	-	2.1124	-1.86893	-1.3695	-1.14783	-1.46209	3.57448
214255_at	ATP10A	3.20629	-0.215003	-0.474701	-0.41286	-0.367521	3.57381
210690_at	KLRC4	2.04191	-1.72177	-2.52153	-0.352142	-1.53182	3.57372
219855_at	NUDT11	1.96885	-1.42469	-1.5598	-1.82281	-1.60243	3.57129
241696_at	CNTLN	1.26968	-2.67403	-1.46101	-2.74873	-2.29459	3.56428
211410_x_at	KIR2DL2 /// KIR2DL4 /// KIR2DL5A /// KIR2DL5B /// KIR3DL3 /// KIR3DS1 /// LOC100287534	6.66427	4.25786	2.38761	2.65894	3.10147	3.5628
206314_at	ZNF167	1.30857	-1.86893	-2.37231	-2.51658	-2.25261	3.56118
205366_s_at	HOXB6	3.38103	-2.49428	0.551165	1.40527	-0.179283	3.56032
210612_s_at	SYNJ2	2.06282	0.701662	-2.66751	-2.51658	-1.49414	3.55697
1562289_at	-	2.60533	-0.606874	-1.09087	-1.14783	-0.948525	3.55386
230499_at	BIRC3	3.30323	-0.0897137	-0.674605	0.0166123	-0.249235	3.55246
231725_at	PCDHB2	0.799897	-2.49428	-3.01334	-2.74873	-2.75212	3.55201
206133_at	XAF1	2.3818	-1.78874	0.477938	-2.19462	-1.16847	3.55027
226876_at	FAM101B	4.55915	-0.663036	5.14587	-1.45607	1.00892	3.55023
210299_s_at	FHL1	0.825765	-2.61188	-2.66751	-2.88909	-2.72283	3.54859
214453_s_at	IFI44	2.4431	-2.098	-1.82775	0.623136	-1.10087	3.54397
219737_s_at	PCDH9	2.47243	-0.663036	-1.00016	-1.54717	-1.07012	3.54255
205771_s_at	AKAP7	2.98672	-1.50817	0.780738	-0.931347	-0.552928	3.53965
205608_s_at	ANGPT1	2.04191	-1.50817	-1.2701	-1.70999	-1.49609	3.538
203908_at	SLC4A4	2.58344	-2.098	-2.43974	1.67413	-0.954533	3.53797
226761_at	IKZF4	2.29691	-1.78874	0.323158	-2.25692	-1.24083	3.53774
235111_at	LSAMP	2.09122	-1.72177	-1.82775	-0.7836	-1.44438	3.5356
229404_at	TWIST2	1.92274	-1.64218	-1.46101	-1.72839	-1.61053	3.53327
1557347_at	MCPH1	2.25164	-1.14657	-1.65374	-1.03221	-1.27751	3.52915
235759_at	-	0.775972	-2.67403	-2.66751	-2.91617	-2.75257	3.52854
212981_s_at	FAM115A /// LOC100294033	3.93041	-2.73479	0.812126	3.13099	0.402775	3.52763
229116_at	CNKSR2	0.8784	-2.67403	-2.43974	-2.83191	-2.64856	3.52696
244163_at	SEMA3A	0.724403	-3.05487	-2.85141	-2.5009	-2.80239	3.5268
206181_at	SLAMF1	2.96731	1.02201	-0.605675	-2.08105	-0.554906	3.52221
228492_at	USP9Y	2.50336	-2.84614	-2.43974	2.23519	-1.01689	3.52026
1560661_x_at	-	2.54006	-1.64218	-2.19957	0.909589	-0.977385	3.51744
213652_at	PCSK5	1.34155	-2.84614	-2.66751	-1.01149	-2.17505	3.51659
218888_s_at	NETO2	2.46497	1.78626	-2.43974	-2.5009	-1.05146	3.51643
218804_at	ANO1	0.799897	-2.78798	-2.66751	-2.69323	-2.71624	3.51614
220617_s_at	ZNF532	2.37385	-1.0793	-0.921635	-1.4074	-1.13611	3.50996
202620_s_at	PLOD2	2.63955	-2.84614	-2.59701	2.83853	-0.868204	3.50775
204866_at	PHF16	1.74803	0.143619	-2.72868	-2.69323	-1.75943	3.50746
215726_s_at	CYB5A	2.71322	-2.67403	-2.52153	2.82612	-0.789813	3.50303
202363_at	SPOCK1	3.70344	-0.606874	2.99591	-1.75856	0.210159	3.49329
226039_at	MGAT4A	3.55808	-2.098	0.620918	1.67413	0.0656852	3.4924
209615_s_at	PAK1	1.25244	-2.16985	-2.43974	-2.10462	-2.23807	3.49051
224802_at	NDFIP2	5.27077	4.00803	4.20436	-2.86563	1.78225	3.48851
228497_at	SLC22A15	1.37697	-2.16985	-1.74245	-2.41313	-2.10848	3.48545
219304_s_at	PDGFD	2.81653	-0.400657	-1.3695	-0.23147	-0.667208	3.48374
204057_at	IRF8	3.45599	0.0709939	-0.11876	-0.0287479	-0.0255047	3.48149
235902_at	-	2.06282	-1.42469	-1.3695	-1.45607	-1.41675	3.47958
222819_at	CTPS2	1.26968	-1.86893	-2.10956	-2.63137	-2.20329	3.47297
225331_at	CCDC50	3.89363	-2.36074	-1.93359	5.55691	0.42086	3.47277
1553972_a_at	CBS	1.94652	-1.50817	-1.46101	-1.60841	-1.52587	3.47238
228645_at	SNHG9 /// SNORA78	2.53293	0.545502	-1.2701	-2.08105	-0.935219	3.46815
222772_at	MYEF2	0.988692	-2.36074	-2.52153	-2.55496	-2.47908	3.46777
226169_at	SBF2	0.799897	-2.55344	-2.85141	-2.58092	-2.66192	3.46182
213282_at	APOOL	2.37385	1.56834	-2.19957	-2.63137	-1.08753	3.46138
209209_s_at	FERMT2	0.969831	-2.55344	-2.59701	-2.31086	-2.4871	3.45693
228617_at	XAF1	2.50336	-2.098	1.2742	-2.03187	-0.951889	3.45525
244574_at	PTPRG	2.59169	-1.42469	-0.605675	-0.55046	-0.860276	3.45196
224996_at	ASPH	1.59095	-0.124738	-2.72868	-2.72374	-1.85905	3.45
241946_at	ZDHHC21	0.8784	-2.73479	-2.28633	-2.69323	-2.57145	3.44985
229464_at	MYEF2	1.40844	-2.098	-1.65374	-2.36736	-2.0397	3.44815
207781_s_at	ZNF711	0.775972	-2.84614	-2.90319	-2.25692	-2.66875	3.44472
226726_at	MBOAT2	3.57239	3.0294	-1.09087	-1.54717	0.130453	3.44194
202761_s_at	SYNE2	5.00835	3.1021	-0.171841	1.77473	1.56833	3.44002
227970_at	GPR157	2.1124	-1.35793	-0.605675	-2.01283	-1.32548	3.43787
209098_s_at	JAG1	0.825765	-2.94736	-2.37231	-2.51658	-2.61209	3.43785
230005_at	SVIP	3.07321	1.51312	0.230531	-2.83191	-0.362751	3.43596
209739_s_at	PNPLA4	2.19863	-1.0793	-1.17573	-1.45607	-1.23703	3.43566
225133_at	KLF3	1.96885	-2.73479	-2.19957	0.538881	-1.46516	3.43401
238537_at	CA8	0.775972	-2.61188	-2.72868	-2.63137	-2.65731	3.43328
206935_at	PCDH8	0.639478	-2.94736	-2.59701	-2.83191	-2.79209	3.43157
222453_at	CYBRD1	1.25244	-2.49428	-1.46101	-2.58092	-2.17874	3.43118
235411_at	PGBD1	1.01551	-2.49428	-2.28633	-2.46281	-2.41447	3.42998
239890_s_at	SERP2	0.775972	-2.67403	-2.66751	-2.6185	-2.65335	3.42932
204451_at	FZD1	1.26968	-2.16985	-2.10956	-2.19462	-2.15801	3.42769
225021_at	ZNF532	1.01551	-2.42817	-2.28633	-2.5009	-2.40513	3.42064
210868_s_at	ELOVL6	2.17045	-2.78798	1.77101	-2.72374	-1.2469	3.41735
226561_at	AGFG1	3.22629	0.545502	-1.74245	0.631311	-0.188546	3.41484
243835_at	ZDHHC21	0.948581	-2.55344	-2.28633	-2.55496	-2.46491	3.41349
207738_s_at	NCKAP1	2.41239	1.97554	-2.66751	-2.31086	-1.00094	3.41333
216552_x_at	KIR2DS4	5.21168	3.95367	1.00836	0.434044	1.79869	3.41298
203767_s_at	STS	1.73692	-2.36074	-1.82775	-0.839672	-1.67606	3.41297
206828_at	TXK	4.00436	2.0489	2.28635	-2.55496	0.593432	3.41092
213931_at	ID2 /// ID2B	5.43142	1.42139	-0.474701	5.12228	2.02299	3.40843
214862_x_at	-	0.775972	-2.67403	-2.66751	-2.55496	-2.63217	3.40814
220643_s_at	FAIM	3.64454	2.15619	-2.19957	0.753602	0.236741	3.4078
209343_at	EFHD1	3.19596	-0.0468921	-0.226571	-0.352142	-0.208535	3.40449
226575_at	ZNF462	2.09122	-1.72177	-0.759319	-1.45607	-1.31239	3.40361
217452_s_at	B3GALT2	0.482965	-2.84614	-2.95893	-2.94935	-2.91814	3.40111
202890_at	MAP7	1.57717	-2.36074	-0.674605	-2.43479	-1.82338	3.40055
1562309_s_at	LOC100506695 /// PHF21B	1.47386	-2.29702	-0.84462	-2.63137	-1.92434	3.3982
226247_at	PLEKHA1	2.5563	1.0671	-1.3695	-2.21608	-0.839489	3.39579
239250_at	ZNF542	0.825765	-2.61188	-2.28633	-2.80787	-2.56869	3.39446
235159_at	-	2.97258	-0.776979	1.43796	-1.92389	-0.420972	3.39355
218490_s_at	ZNF302	3.10429	0.916209	0.718395	-2.46281	-0.276067	3.38035
242953_at	ZNF234	0.60461	-2.49428	-3.01334	-2.80787	-2.77183	3.37644
219109_at	SPAG16	1.63019	-2.23082	-0.283008	-2.72374	-1.74586	3.37604
225591_at	FBXO25	2.82239	-0.54384	-0.11876	-0.98835	-0.550317	3.3727
214475_x_at	CAPN3	2.59169	1.00315	-0.921635	-2.41313	-0.777205	3.36889
217196_s_at	CAMSAP2	0.948581	-2.01497	-2.37231	-2.86563	-2.41764	3.36622
230063_at	ZNF264	1.90189	-2.29702	0.323158	-2.41313	-1.46233	3.36422
232210_at	-	3.53439	0.24567	-1.00016	1.27219	0.172566	3.36182
229793_at	ASAH2B	2.54006	0.830843	-1.00016	-2.28138	-0.8169	3.35696
228941_at	ALG10B	1.90189	-1.27686	-2.72868	-0.352142	-1.45256	3.35445
209191_at	TUBB6	1.57717	-1.78874	-1.65374	-1.86014	-1.76754	3.34471
1560659_at	-	2.42629	-0.663036	-2.85141	0.780796	-0.911216	3.33751
223624_at	ZFAND4	0.988692	-2.73479	-1.5598	-2.74873	-2.34778	3.33647
205559_s_at	PCSK5	2.12192	-2.84614	-2.52153	1.72595	-1.21391	3.33583
204067_at	SUOX	1.80943	-1.22328	-1.46101	-1.88954	-1.52461	3.33405
201360_at	CST3	2.87515	-0.169753	-0.605675	-0.600727	-0.458718	3.33387
229700_at	ZNF738	3.09996	-2.29702	2.74752	-1.14783	-0.232446	3.3324
236220_at	-	0.376026	-2.84614	-3.01334	-3.00839	-2.95595	3.33198
210121_at	B3GALT2	0.512181	-2.61188	-2.72868	-3.11332	-2.81796	3.33014
228416_at	ACVR2A	1.09502	-2.36074	-1.5598	-2.78351	-2.23469	3.32971
235942_at	FAM224A /// FAM224B	0.927014	-2.16985	-2.52153	-2.51658	-2.40266	3.32967
1556325_at	FILIP1	0.639478	-2.78798	-2.85141	-2.41313	-2.68417	3.32365
208502_s_at	PITX1	1.15933	-2.23082	-1.74245	-2.51658	-2.16329	3.32261
232362_at	CCDC18	1.96885	-0.266347	-1.82775	-1.95377	-1.34929	3.31814
204955_at	SRPX	1.26968	-1.57257	-2.10956	-2.46281	-2.04831	3.318
202973_x_at	FAM13A	1.09502	-2.29702	-2.10956	-2.25692	-2.22117	3.31619
224685_at	MLLT4	2.37385	-2.36074	-1.2701	0.824223	-0.935541	3.30939
209366_x_at	CYB5A	3.33756	-1.57257	-1.65374	3.31816	0.0306171	3.30694
224818_at	SORT1	3.20046	-0.169753	-0.11876	-0.0287479	-0.105754	3.30621
220520_s_at	NUP62CL	0.60461	-3.00177	-2.52153	-2.58092	-2.70141	3.30602
225600_at	TRIQK	1.8919	-1.42469	-1.2701	-1.54717	-1.41399	3.30589
1560762_at	LOC285972	1.77484	-1.14657	-1.2701	-2.17167	-1.52945	3.30429
225164_s_at	EIF2AK4	2.59853	-2.098	1.90584	-1.92389	-0.70535	3.30388
212828_at	SYNJ2	2.49679	1.70689	-2.19957	-1.92389	-0.805523	3.30231
227491_at	ELOVL6	1.40844	-2.098	-1.00016	-2.58092	-1.89303	3.30147
225645_at	EHF	0.799897	-2.55344	-2.28633	-2.66256	-2.50078	3.30067
1555600_s_at	APOL4	4.20272	1.51312	2.28635	-1.08592	0.904518	3.2982
218706_s_at	GRAMD3	1.34155	-2.61188	-2.37231	-0.884925	-1.95637	3.29792
208498_s_at	ACTG1P4 /// AMY1A /// AMY1B /// AMY1C /// AMY2A /// AMY2B	1.3235	-1.86893	-2.72868	-1.31428	-1.97063	3.29413
235201_at	FOXP2	3.0786	-2.16985	0.323158	1.20623	-0.213486	3.29208
224937_at	PTGFRN	0.775972	-2.36074	-2.59701	-2.58092	-2.51289	3.28886
220418_at	UBASH3A	3.09465	2.21292	-0.759319	-2.03187	-0.192756	3.2874
229240_at	ZDHHC21	0.988692	-2.29702	-2.37231	-2.21608	-2.29514	3.28383
236562_at	ZNF439	0.639478	-2.73479	-2.72868	-2.46281	-2.64209	3.28157
208328_s_at	MEF2A	2.45897	-1.50817	-0.545087	-0.41286	-0.82204	3.28101
226068_at	SYK	3.40658	-1.86893	3.65867	-1.4074	0.127447	3.27914
201334_s_at	ARHGEF12	4.93731	4.77727	-2.79305	3.01029	1.66484	3.27247
238861_at	SSBP2	1.53217	-1.00487	-1.93359	-2.28138	-1.73995	3.27211
213429_at	BICC1	0.775972	-2.84614	-2.28633	-2.35045	-2.49431	3.27028
221765_at	UGCG	2.50336	-1.0793	-0.921635	-0.27806	-0.759664	3.26303
204392_at	CAMK1	3.81626	3.45348	-1.17573	-0.617717	0.553343	3.26292
229061_s_at	SLC25A13	1.6839	0.519239	-2.72868	-2.51658	-1.57534	3.25924
202687_s_at	TNFSF10	4.74457	2.75283	0.653252	1.05442	1.48683	3.25774
226231_at	PAWR	0.410455	-2.84614	-2.90319	-2.78351	-2.84428	3.25474
243768_at	-	3.33346	1.04268	-2.66751	1.86184	0.0790035	3.25446
235048_at	FAM169A	2.85187	-2.73479	-2.37231	3.93031	-0.392265	3.24414
238030_at	ZNF268	1.6839	-1.27686	-1.3695	-2.03187	-1.55941	3.24331
235142_at	ZBTB8A	0.969831	-2.16985	-2.01778	-2.63137	-2.273	3.24283
224863_at	GNAQ	2.33998	-2.098	-0.674605	0.0643734	-0.902743	3.24272
234994_at	TMEM200A	5.59404	1.52639	1.5878	3.94404	2.35275	3.2413
205534_at	PCDH7	1.0578	-1.94715	-2.28633	-2.31086	-2.18145	3.23924
236561_at	TGFBR1	3.16911	1.08714	-2.01778	0.720791	-0.0699471	3.23906
235408_x_at	ZNF117	1.78447	-1.0793	-2.10956	-1.17078	-1.45322	3.23768
226278_at	SVIP	4.40543	3.43248	2.94017	-2.86563	1.16901	3.23642
243927_x_at	KIAA1429	1.95826	-1.86893	-1.74245	-0.221623	-1.27767	3.23593
218918_at	MAN1C1	2.13138	-1.86893	-0.921635	-0.522194	-1.10425	3.23563
229614_at	ZNF320	0.668341	-2.89162	-2.43974	-2.36736	-2.56624	3.23458
219315_s_at	TMEM204	2.62556	-1.14657	0.870638	-1.54717	-0.607701	3.23326
227354_at	PAG1	5.22361	2.59173	1.43796	1.94508	1.99159	3.23202
202369_s_at	TRAM2	5.45365	1.48016	3.03174	2.15997	2.22396	3.2297
1559827_at	LOC401074	1.21734	-1.64218	-2.28633	-2.10462	-2.01104	3.22838
209459_s_at	ABAT	2.42013	-1.94715	-2.19957	1.72595	-0.806923	3.22705
226763_at	SESTD1	2.20849	-2.23082	-1.93359	1.11202	-1.01746	3.22596
231887_s_at	KIAA1274	2.42629	-0.54384	-0.921635	-0.931347	-0.798941	3.22523
220816_at	LPAR3	2.33097	-0.891274	-1.3695	-0.41286	-0.891211	3.22218
239082_at	FZD3	3.05244	-0.305104	-1.17573	0.975282	-0.168518	3.22096
204759_at	RCBTB2	7.26974	7.04744	6.89551	-1.79536	4.0492	3.22054
201325_s_at	EMP1	2.43548	-1.78874	-1.5598	1.00074	-0.782601	3.21809
212453_at	KIAA1279	2.87515	-1.94715	2.32871	-1.4074	-0.341944	3.21709
219227_at	CCNJL	1.35937	-2.098	-2.01778	-1.43131	-1.84903	3.2084
208195_at	TTN	1.65925	-1.00487	-1.74245	-1.88954	-1.54562	3.20487
202052_s_at	RAI14	1.11614	-2.29702	-1.93359	-2.03187	-2.08749	3.20363
210538_s_at	BIRC3	4.77974	1.97554	0.551165	2.20721	1.57797	3.20176
236882_at	-	0.60461	-2.94736	-2.66751	-2.17167	-2.59551	3.20012
215283_at	LOC339290	1.94652	-1.72177	-1.17573	-0.858792	-1.2521	3.19862
241497_at	-	1.7615	-0.663036	-1.46101	-2.17167	-1.43191	3.1934
204137_at	GPR137B	2.07366	1.19634	-2.10956	-2.43479	-1.116	3.18967
244042_x_at	-	1.43924	-2.01497	-2.19957	-1.01149	-1.74201	3.18125
225028_at	LOC550643	0.512181	-2.78798	-2.59701	-2.6185	-2.66783	3.18001
221729_at	COL5A2	1.0578	-2.61188	-2.01778	-1.72839	-2.11935	3.17715
241893_at	-	0.902912	-1.78874	-2.59701	-2.43479	-2.27351	3.17642
228771_at	ADRBK2	3.64454	2.27539	-0.921635	0.0523571	0.468704	3.17583
228107_at	LOC100127983	1.21734	-2.36074	-2.19957	-1.31428	-1.9582	3.17553
224952_at	TANC2	1.30857	-2.098	-1.74245	-1.75856	-1.86634	3.1749
235333_at	B4GALT6	0.447151	-2.89162	-2.66751	-2.6185	-2.72588	3.17303
208892_s_at	DUSP6	5.42576	4.60972	4.84176	-2.69323	2.25275	3.17302
227947_at	PHACTR2	3.46948	1.78626	-2.79305	1.90181	0.298338	3.17114
219279_at	DOCK10	5.0511	1.52639	1.86151	2.25825	1.88205	3.16905
201910_at	FARP1	2.41239	-0.949162	-0.605675	-0.710887	-0.755241	3.16763
242188_at	-	1.50477	-1.86893	-1.09087	-2.01283	-1.65754	3.16231
200665_s_at	LOC100505813 /// SPARC	1.9129	-2.29702	1.18108	-2.63137	-1.2491	3.162
1557961_s_at	LOC100127983	0.482965	-2.61188	-2.72868	-2.69323	-2.67793	3.1609
201849_at	BNIP3	0.512181	-2.67403	-2.43974	-2.83191	-2.64856	3.16074
206601_s_at	HOXD3	1.07555	-2.29702	-1.74245	-2.21608	-2.08518	3.16073
220253_s_at	LRP12	1.83514	-3.05487	0.230531	-1.14783	-1.32406	3.15919
232618_at	TXLNG2P	1.34155	-2.78798	-2.90319	0.242611	-1.81619	3.15773
204403_x_at	FAM115A /// LOC100294033	3.21165	-1.78874	-1.09087	3.04181	0.0540666	3.15758
238952_x_at	ZNF829	1.15933	-2.55344	-1.09087	-2.35045	-1.99825	3.15758
225820_at	PHF17	3.2307	1.04268	-0.605675	-0.203371	0.0778794	3.15282
221606_s_at	HMGN5	2.60533	-1.27686	-2.28633	1.92083	-0.547456	3.15279
215359_x_at	ZNF44	2.78571	-0.504856	-0.0129324	-0.577148	-0.364979	3.15069
228732_at	GUCY1A2	1.0358	-2.01497	-2.28633	-2.03187	-2.11106	3.14686
205184_at	GNG4	3.19189	3.10702	-1.17573	-1.79536	0.0453084	3.14658
218856_at	TNFRSF21	1.77484	-1.42469	-0.674605	-2.01283	-1.37071	3.14555
244664_at	-	0.902912	-1.94715	-2.10956	-2.66256	-2.23976	3.14267
220609_at	LOC202181	0.57167	-2.36074	-2.72868	-2.6185	-2.56931	3.14098
217869_at	HSD17B12	4.96628	3.57056	4.27344	-2.36736	1.82555	3.14073
243550_at	ZDHHC21	0.447151	-2.89162	-2.66751	-2.51658	-2.69191	3.13906
209324_s_at	RGS16	4.50304	2.03865	1.33698	0.720791	1.36547	3.13757
238148_s_at	ZNF818P	1.19766	-2.098	-1.82775	-1.88954	-1.93843	3.13609
203080_s_at	BAZ2B	1.84552	-1.35793	-2.01778	-0.491288	-1.289	3.13452
205791_x_at	ZNF230	0.639478	-2.23082	-2.66751	-2.58092	-2.49308	3.13256
203303_at	DYNLT3	4.20025	3.25917	2.36987	-2.41313	1.07197	3.12828
205092_x_at	ZBTB1	0.751647	-2.16985	-2.43974	-2.5009	-2.37016	3.12181
219976_at	HOOK1	0.775972	-2.16985	-2.19957	-2.66256	-2.34399	3.11997
227599_at	MB21D2	4.03366	-1.27686	3.75439	0.273816	0.917115	3.11655
236261_at	OSBPL6	0.799897	-2.098	-2.37231	-2.46281	-2.31104	3.11094
232383_at	TFEC	3.38103	-2.23082	-0.412226	3.45916	0.272035	3.109
235205_at	OXR1	3.10956	0.0311099	0.397779	-0.422506	0.00212757	3.10743
235343_at	VASH2	0.540817	-2.78798	-2.01778	-2.88909	-2.56495	3.10576
210162_s_at	NFATC1	2.66713	-1.86893	-0.759319	1.32186	-0.435463	3.10259
221075_s_at	NCR2	5.22455	4.08129	4.69792	-2.41313	2.12202	3.10253
231270_at	CA13 /// LOC100507258	1.63019	-1.94715	-2.28633	-0.180241	-1.47124	3.10142
240539_at	-	2.54714	-1.42469	-2.72868	2.49167	-0.553902	3.10104
241731_x_at	ZNF440	0.376026	-2.73479	-2.59701	-2.83191	-2.72123	3.09726
207394_at	ZNF137P	0.948581	-2.01497	-2.10956	-2.31086	-2.14513	3.09371
205801_s_at	RASGRP3	1.97937	-0.776979	-0.283008	-2.28138	-1.11379	3.09316
230006_s_at	SVIP	3.44427	2.2841	1.20493	-2.43479	0.351412	3.09286
203323_at	CAV2	0.724403	-2.23082	-2.37231	-2.5009	-2.36801	3.09242
224970_at	NFIA	2.71322	-0.54384	-1.2701	0.676737	-0.379069	3.09229
244761_at	C5orf63	0.825765	-2.23082	-2.28633	-2.28138	-2.26618	3.09194
204653_at	TFAP2A	3.25817	-0.305104	1.89235	-1.08592	0.167107	3.09106
225735_at	ANKRD50	0.639478	-2.16985	-2.52153	-2.66256	-2.45131	3.09079
206637_at	P2RY14	0.301405	-2.89162	-2.85141	-2.6185	-2.78718	3.08858
202762_at	ROCK2	3.92702	1.78626	-1.3695	2.10036	0.839042	3.08798
241827_at	ZNF615	1.83514	-1.22328	-0.11876	-2.41313	-1.25173	3.08686
201548_s_at	KDM5B	2.69419	-1.86893	-2.01778	2.71193	-0.391593	3.08579
235643_at	SAMD9L	2.10377	-1.00487	-1.2701	-0.669657	-0.981542	3.08531
224215_s_at	DLL1	1.01551	-1.50817	-2.19957	-2.5009	-2.06955	3.08505
223590_at	ZNF700	2.94495	1.28577	1.13408	-2.83191	-0.137354	3.0823
213906_at	MYBL1	5.66855	4.38371	3.44653	-0.0622672	2.58932	3.07923
227503_at	-	1.82234	0.341336	-2.79305	-1.31428	-1.25533	3.07767
232038_at	C6orf170	0.8784	-1.35793	-2.37231	-2.86563	-2.19862	3.07702
227235_at	GUCY1A3	0.337536	-2.89162	-2.59701	-2.72374	-2.73746	3.07499
244190_at	THAP5	0.447151	-2.29702	-2.66751	-2.91617	-2.6269	3.07405
241060_x_at	-	0.902912	-2.42817	-2.59701	-1.48586	-2.17035	3.07326
228200_at	ZNF252P	2.62556	-1.42469	1.81578	-1.72839	-0.445769	3.07133
226609_at	DCBLD1	1.71065	-2.36074	0.900153	-2.6185	-1.3597	3.07035
218919_at	ZFAND1	3.96442	3.38592	1.99061	-2.69323	0.894431	3.06999
229034_at	SOBP	2.29691	-0.215003	-1.09087	-1.01149	-0.772452	3.06936
203221_at	TLE1	2.68073	-1.50817	-0.84462	1.18788	-0.388306	3.06903
228906_at	TET1	1.01551	-2.42817	-1.17573	-2.55496	-2.05295	3.06846
202368_s_at	TRAM2	3.77128	1.23637	0.690093	0.199869	0.708779	3.0625
243909_x_at	GUSBP4	1.69797	-1.42469	-0.545087	-2.12306	-1.36428	3.06225
243856_at	LANCL3	0.512181	-2.55344	-2.28633	-2.80787	-2.54921	3.06139
203936_s_at	MMP9	2.98672	0.20649	0.187574	-0.617717	-0.0745511	3.06127
230249_at	KHDRBS3	0.410455	-2.67403	-2.52153	-2.74873	-2.6481	3.05855
228577_x_at	ODF2L	0.751647	-2.78798	-2.66751	-1.45607	-2.30385	3.0555
205964_at	ZNF426	0.57167	-2.55344	-2.37231	-2.51658	-2.48078	3.05245
235122_at	HIVEP3	2.14078	-1.50817	0.230531	-1.45607	-0.911236	3.05202
201123_s_at	EIF5A	7.27501	5.39033	7.73602	-0.452537	4.22461	3.0504
203765_at	GCA	2.12192	-1.27686	-1.5598	0.0523571	-0.928104	3.05002
206893_at	SALL1	0.260973	-2.89162	-2.66751	-2.80787	-2.789	3.04997
204066_s_at	AGAP1	0.8784	-2.098	-2.28633	-2.12306	-2.16913	3.04753
226282_at	PTPN14	6.01316	3.56771	4.06296	1.27219	2.96762	3.04554
228910_at	CD82	3.4526	0.370857	1.05755	-0.203371	0.408346	3.04425
224976_at	NFIA	2.42629	-1.00487	-1.74245	0.902852	-0.614822	3.04111
223595_at	TMEM133	0.540817	-2.42817	-2.37231	-2.69323	-2.4979	3.03872
228249_at	C11orf74	0.639478	-2.23082	-2.59701	-2.36736	-2.3984	3.03788
1559826_a_at	LOC401074	1.07555	-1.86893	-1.93359	-2.08105	-1.96119	3.03674
232174_at	-	2.25164	-2.42817	-2.19957	2.27487	-0.784289	3.03593
216733_s_at	GATM	1.25244	-2.16985	-0.674605	-2.5009	-1.78179	3.03423
209485_s_at	OSBPL1A	1.15933	-1.57257	-2.37231	-1.67327	-1.87272	3.03204
243792_x_at	PTPN13	0.410455	-2.67403	-2.66751	-2.51658	-2.61938	3.02983
233849_s_at	ARHGAP5	2.66061	0.370857	-2.59701	1.12366	-0.367498	3.02811
212775_at	OBSL1	0.751647	-2.16985	-2.28633	-2.35045	-2.26888	3.02052
244297_at	ANKRD18A	0.825765	-2.01497	-2.19957	-2.36736	-2.19397	3.01973
225061_at	DNAJA4	2.12192	-0.457316	-0.412226	-1.82281	-0.897449	3.01937
219848_s_at	ZNF432	1.69797	-2.55344	0.900153	-2.31086	-1.32138	3.01935
219915_s_at	SLC16A10	0.482965	-2.55344	-2.01778	-3.02532	-2.53218	3.01514
228353_x_at	UBASH3B	1.40844	-2.42817	0.0433445	-2.43479	-1.60654	3.01498
235363_at	-	1.50477	-2.29702	0.323158	-2.55496	-1.50961	3.01437
228974_at	-	0.376026	-2.67403	-2.37231	-2.86563	-2.63732	3.01335
215780_s_at	SET /// SETP4	6.77232	4.70746	5.28823	1.29638	3.76403	3.00829
204466_s_at	SNCA	1.25244	-1.42469	-2.01778	-1.82281	-1.75509	3.00754
230230_at	PTPN4	1.3928	-1.35793	-2.19957	-1.28348	-1.61366	3.00646
216218_s_at	PLCL2	3.91515	1.64064	0.780738	0.314633	0.912003	3.00315
244007_at	ZNF462	1.0358	-2.55344	-1.3695	-1.97405	-1.96566	3.00146
239246_at	FARP1	0.825765	-1.86893	-2.43974	-2.21608	-2.17491	3.00068
242064_at	SDK2	1.235	-2.36074	-0.921635	-2.01283	-1.76507	3.00007
227502_at	-	2.86327	0.280437	0.397779	-1.08592	-0.135901	2.99917
235919_at	CEP78	3.41047	2.29189	-1.2701	0.214268	0.412017	2.99846
208454_s_at	CPQ	2.2706	-1.42469	-0.0628352	-0.687268	-0.724932	2.99554
204783_at	MLF1	0.60461	-2.29702	-2.37231	-2.5009	-2.39008	2.99469
225144_at	BMPR2	2.47243	-1.50817	-1.82775	1.7698	-0.522042	2.99447
201122_x_at	EIF5A	6.30558	4.2052	4.51941	1.21169	3.3121	2.99348
230964_at	FREM2	0.482965	-2.42817	-2.52153	-2.58092	-2.51021	2.99317
201313_at	ENO2	2.56331	2.14763	-1.5598	-1.86014	-0.424106	2.98742
231875_at	KIF21A	1.09502	-1.86893	-2.59701	-1.19557	-1.88717	2.98219
1555628_a_at	HAVCR2	3.51933	0.143619	0.0433445	1.43359	0.540184	2.97915
226909_at	ZNF518B	2.31445	0.462268	-0.171841	-2.28138	-0.663652	2.97811
229391_s_at	FAM26F	1.235	-1.57257	-1.46101	-2.19462	-1.74273	2.97773
227038_at	SGMS2	0.902912	-2.61188	-2.52153	-1.07719	-2.0702	2.97311
239252_at	COX7B	1.67228	-1.50817	-1.46101	-0.931347	-1.30018	2.97245
201825_s_at	SCCPDH	4.74642	-1.64218	3.30517	3.66162	1.77487	2.97154
1554334_a_at	DNAJA4	1.30857	-1.94715	-0.759319	-2.28138	-1.66262	2.97118
235433_at	APOOL	1.85583	0.893631	-2.01778	-2.21608	-1.11341	2.96924
240432_x_at	KLF7	0.724403	-2.73479	-2.10956	-1.88954	-2.24463	2.96903
236471_at	NFE2L3	1.07555	-2.55344	-0.545087	-2.58092	-1.89315	2.9687
241863_x_at	-	1.0358	-1.94715	-2.66751	-1.17078	-1.92848	2.96428
221666_s_at	PYCARD	4.78349	2.19457	4.70155	-1.43131	1.8216	2.96189
229014_at	FLJ42709	1.30857	-1.86893	-1.74245	-1.34022	-1.65053	2.9591
210852_s_at	AASS	0.902912	-1.86893	-2.37231	-1.92389	-2.05505	2.95796
225752_at	NIPA1	2.41239	1.66751	-1.46101	-1.82281	-0.538771	2.95116
239572_at	GJA3	0.639478	-1.86893	-2.37231	-2.69323	-2.31149	2.95097
219596_at	THAP10	0.668341	-2.29702	-2.19957	-2.35045	-2.28235	2.95069
201309_x_at	NREP	2.14078	0.489507	-1.46101	-1.45607	-0.809191	2.94997
222837_s_at	NAA15	3.27619	1.96367	1.13408	-2.10462	0.331043	2.94515
212957_s_at	LOC92249	0.57167	-2.01497	-2.37231	-2.72374	-2.37034	2.94201
205990_s_at	WNT5A	0.447151	-2.84614	-2.01778	-2.6185	-2.49414	2.94129
205681_at	BCL2A1	2.79228	2.14763	-0.226571	-2.36736	-0.148769	2.94105
223836_at	FGFBP2	4.32711	4.68076	1.83236	-2.35045	1.38756	2.93956
239253_at	-	1.25244	-1.42469	-1.46101	-2.17167	-1.68579	2.93824
236750_at	-	0.825765	-2.49428	-2.19957	-1.64316	-2.11234	2.9381
238756_at	GAS2L3	0.8784	-2.61188	-0.759319	-2.80787	-2.05969	2.93809
210944_s_at	CAPN3	3.41629	1.40711	0.718395	-0.687268	0.479412	2.93688
215100_at	ADTRP	1.51781	-1.35793	-1.74245	-1.14783	-1.41607	2.93388
235085_at	SGK223	3.31987	1.04268	1.92143	-1.79536	0.389582	2.93029
202619_s_at	PLOD2	2.03184	-2.36074	-2.19957	1.87222	-0.89603	2.92787
227041_at	SESTD1	1.53217	-2.23082	-1.5598	-0.396265	-1.39563	2.9278
201578_at	PODXL	2.80535	0.24567	1.60307	-2.21608	-0.122445	2.92779
223566_s_at	BCOR	3.08397	0.729963	1.93465	-2.19462	0.156665	2.9273
1553204_at	C20orf166-AS1	2.00017	-1.78874	0.0902606	-1.07719	-0.925225	2.9254
226402_at	CYP2U1	0.948581	-2.16985	-1.74245	-2.01283	-1.97504	2.92362
241704_x_at	ZNF320	1.2901	-1.42469	-1.3695	-2.10462	-1.63294	2.92304
202660_at	ITPR2	2.30696	0.802039	-1.5598	-1.08592	-0.614562	2.92152
232940_s_at	MLL3	2.42013	-0.949162	-0.605675	0.0523571	-0.500827	2.92095
217104_at	ST20	1.45891	-0.715382	-1.74245	-1.92389	-1.46058	2.91949
237194_at	-	1.56326	-1.57257	-2.01778	-0.469752	-1.35337	2.91662
223629_at	PCDHB5	0.540817	-2.61188	-1.93359	-2.58092	-2.37546	2.91628
214727_at	BRCA2	2.22803	0.571295	-2.01778	-0.617717	-0.688066	2.91609
214059_at	IFI44	0.825765	-2.23082	-1.93359	-2.10462	-2.08968	2.91544
209537_at	EXTL2	3.60942	0.680729	0.477938	0.934025	0.697564	2.91186
207996_s_at	C18orf1	1.50477	-1.0793	-0.346462	-2.78351	-1.40309	2.90786
1560225_at	CNR1	0.376026	-2.55344	-2.52153	-2.51658	-2.53052	2.90654
230403_at	RFX3	1.61812	-1.14657	-1.93359	-0.7836	-1.28792	2.90604
1561690_at	-	0.337536	-2.23082	-2.85141	-2.6185	-2.56691	2.90445
212070_at	GPR56	4.01001	-0.606874	0.438412	3.50288	1.11147	2.89854
231872_at	LRRCC1	2.08344	0.602209	-1.93359	-1.1073	-0.812895	2.89634
229723_at	TAGAP	4.13708	2.43089	4.16773	-2.86563	1.24433	2.89275
213117_at	KLHL9	1.56326	-2.29702	-0.674605	-1.01149	-1.3277	2.89096
210379_s_at	TLK1	2.27914	0.307803	-0.412226	-1.72839	-0.610939	2.89008
238919_at	-	0.0918738	-2.67403	-2.85141	-2.86563	-2.79702	2.8889
204547_at	RAB40B	1.17771	-1.35793	-1.46101	-2.31086	-1.70993	2.88764
204784_s_at	MLF1	0.799897	-2.29702	-1.93359	-2.03187	-2.08749	2.88739
236665_at	CCDC18	0.724403	-1.78874	-2.28633	-2.41313	-2.16274	2.88714
227399_at	VGLL3	0.136784	-2.78798	-2.59701	-2.86563	-2.7502	2.88699
1555420_a_at	KLF7	1.01551	-2.098	-2.19957	-1.31428	-1.87061	2.88612
214202_at	-	2.03184	0.701662	-1.3695	-1.88954	-0.852458	2.8843
238615_at	ERLIN2	0.969831	-2.098	-0.921635	-2.72374	-1.91446	2.88429
225227_at	SKIL	2.89916	-0.305104	-2.28633	2.63745	0.0153394	2.88382
205181_at	ZNF193	1.73692	-1.50817	-0.171841	-1.75856	-1.14619	2.88311
226884_at	LRRN1	0.136784	-2.89162	-2.59701	-2.74873	-2.74579	2.88257
223805_at	OSBPL6	1.9129	0.370857	-2.19957	-1.07719	-0.968635	2.88153
235424_at	-	2.17045	-1.14657	-1.2701	0.284222	-0.710818	2.88127
236126_at	ACVR2B	1.95826	0.24567	-2.19957	-0.814004	-0.922634	2.88089
219631_at	LRP12	2.3818	-2.29702	0.230531	0.573168	-0.497774	2.87957
1552733_at	KLHDC1	0.337536	-2.36074	-2.28633	-2.9714	-2.53949	2.87703
202990_at	PYGL	1.07555	-1.94715	-1.3695	-2.08105	-1.79923	2.87478
213167_s_at	SLC5A3	2.14078	-1.35793	-2.28633	1.44291	-0.733784	2.87456
244849_at	SEMA3A	0.136784	-2.67403	-2.90319	-2.63137	-2.7362	2.87298
220760_x_at	ZNF665	1.98981	0.105683	-1.17573	-1.57919	-0.883078	2.87289
232478_at	MIR181A2HG	1.7615	-1.0793	-1.3695	-0.884925	-1.11124	2.87274
243964_at	-	0.668341	-2.23082	-2.52153	-1.86014	-2.20417	2.87251
211890_x_at	CAPN3	2.86894	1.30472	-0.11876	-1.19557	-0.00320568	2.87214
228088_at	SESTD1	0.988692	-2.49428	-2.59701	-0.55046	-1.88058	2.86927
241356_at	-	0.512181	-2.49428	-2.10956	-2.46281	-2.35555	2.86773
201549_x_at	KDM5B	2.51063	-1.72177	-2.10956	2.76304	-0.356098	2.86673
235296_at	EIF5A2	2.53293	1.93078	-0.11876	-2.80787	-0.33195	2.86489
1560263_at	-	0.988692	-1.86893	-1.93359	-1.82281	-1.87511	2.8638
235478_at	DCLRE1C	1.7615	-1.00487	-1.46101	-0.839672	-1.10185	2.86335
239543_s_at	-	3.07321	1.43709	-0.283008	-0.522194	0.210629	2.86258
224799_at	NDFIP2	5.15662	4.18605	4.51941	-1.82281	2.29422	2.8624
217936_at	ARHGAP5	2.3818	-0.0897137	-2.01778	0.666179	-0.480437	2.86224
243591_at	-	0.57167	-2.29702	-2.10956	-2.46281	-2.2898	2.86147
227930_at	EIF2C4	1.43924	-2.61188	0.980997	-2.63137	-1.42075	2.85999
1552337_s_at	HOXD4	1.01551	-1.42469	-1.93359	-2.17167	-1.84332	2.85882
1558444_at	-	1.47386	-1.64218	-2.19957	-0.311725	-1.38449	2.85835
227646_at	EBF1	1.61812	-2.49428	-1.46101	0.235479	-1.23994	2.85806
221974_at	IPW /// LOC100506948 /// SNORD107 /// SNORD115-13 /// SNORD115-26 /// SNORD115-7 /// SNORD116-28 /// SNRPN	1.47386	-2.89162	-1.3695	0.110802	-1.38344	2.8573
219090_at	SLC24A3	1.34155	-1.72177	-1.5598	-1.26516	-1.51558	2.85712
229024_at	-	0.639478	-2.16985	-2.19957	-2.28138	-2.21693	2.85641
244040_at	KCNN3	0.927014	-1.78874	-1.82775	-2.17167	-1.92939	2.8564
225512_at	ZBTB38	3.54079	-0.305104	1.00836	1.3502	0.684486	2.85631
203904_x_at	CD82	4.17348	1.19634	2.1644	0.592801	1.31785	2.85563
217645_at	COX16 /// SYNJ2BP-COX16	1.93576	-1.64218	0.620918	-1.72839	-0.916551	2.85231
202192_s_at	GAS7	3.51573	0.870693	0.477938	0.644816	0.664482	2.85124
209740_s_at	PNPLA4	0.540817	-2.36074	-2.37231	-2.19462	-2.30922	2.85004
208763_s_at	TSC22D3	3.63791	-0.124738	1.51336	0.975282	0.787967	2.84995
228392_at	ZNF302	2.45897	0.854416	0.230531	-2.25692	-0.390657	2.84963
218149_s_at	ZNF395	3.99272	2.55046	1.45794	-0.577148	1.14375	2.84897
1558410_s_at	-	0.969831	-1.14657	-1.93359	-2.55496	-1.87837	2.8482
205891_at	ADORA2B /// LOC100652851 /// LOC100653318	1.83514	-0.891274	-0.283008	-1.86014	-1.01147	2.84661
224847_at	CDK6	6.80662	4.84121	2.79059	4.25301	3.9616	2.84502
221526_x_at	PARD3	2.59169	-0.00560194	0.323158	-1.07719	-0.253213	2.8449
236016_at	SMARCE1	2.25164	0.629757	-0.921635	-1.48586	-0.592581	2.84422
215349_at	BTBD18	0.902912	-1.86893	-2.43974	-1.51479	-1.94115	2.84407
1552360_a_at	TIRAP	1.0358	-1.86893	-1.00016	-2.55496	-1.80802	2.84382
212636_at	QKI	1.84552	0.489507	-2.52153	-0.955783	-0.995936	2.84146
215020_at	NRXN3	1.98981	-0.833051	-0.283008	-1.43131	-0.849124	2.83893
221942_s_at	GUCY1A3	1.235	-1.42469	-1.82775	-1.54717	-1.59987	2.83487
46665_at	SEMA4C	3.72782	1.05596	2.47356	-0.843645	0.895295	2.83252
229131_at	EXD2	1.01551	-1.42469	-2.19957	-1.82281	-1.81569	2.8312
201362_at	IVNS1ABP	5.01488	2.32517	2.39719	1.83259	2.18499	2.8299
209172_s_at	CENPF	2.43548	1.28577	-1.2701	-1.19557	-0.393304	2.82879
220484_at	MCOLN3	0.639478	-2.23082	-1.82775	-2.5009	-2.18649	2.82597
236543_at	-	0.668341	-2.098	-2.28633	-2.08105	-2.15513	2.82347
226507_at	PAK1	2.91678	0.489507	0.690093	-0.884925	0.0982251	2.81855
228149_at	C7orf60	2.19863	0.280437	0.587852	-2.72374	-0.618482	2.81711
231950_at	LOC653501 /// ZNF658 /// ZNF658B	0.301405	-2.61188	-2.90319	-2.03187	-2.51565	2.81705
225459_at	AMOTL1	1.45891	-1.72177	-1.17573	-1.17078	-1.3561	2.81501
211100_x_at	LILRA2	3.31199	0.757724	0.748654	-0.0122224	0.498052	2.81394
226603_at	SAMD9L	3.53439	0.757724	-0.0129324	1.42028	0.721691	2.8127
1555938_x_at	VIM	1.19766	-1.72177	-2.52153	-0.600727	-1.61468	2.81234
228652_at	ZNF776	2.70754	-2.098	1.62091	0.167009	-0.103359	2.8109
204321_at	NEO1	3.05741	0.307803	1.6705	-1.23438	0.247974	2.80944
210986_s_at	TPM1	2.37385	0.680729	0.513537	-2.5009	-0.435545	2.80939
206481_s_at	LDB2	0.988692	-2.61188	-0.226571	-2.6185	-1.81898	2.80767
209585_s_at	MINPP1	3.02123	1.58535	1.72227	-2.66256	0.215019	2.80621
204681_s_at	RAPGEF5	0.376026	-2.49428	-2.37231	-2.41313	-2.42657	2.8026
230972_at	ANKRD9	1.84552	-0.0897137	-0.226571	-2.55496	-0.95708	2.8026
242546_at	FLJ39632 /// LOC100506303 /// LOC100653149 /// LOC400879	0.988692	-2.29702	-2.10956	-1.03221	-1.81293	2.80162
230846_at	AKAP5	0.694091	-2.01497	-2.43974	-1.86014	-2.10495	2.79904
213605_s_at	-	4.7272	1.78626	0.323158	3.67783	1.92908	2.79812
223191_at	COX16	4.77144	0.489507	4.10902	1.32186	1.97346	2.79798
223851_s_at	TNFRSF18	2.70754	-0.54384	1.00836	-0.734046	-0.0898418	2.79738
206574_s_at	PTP4A3	2.33998	-0.891274	-0.0628352	-0.41286	-0.455656	2.79563
209211_at	KLF5	0.0493545	-2.55344	-2.79305	-2.88909	-2.74519	2.79455
242539_at	DIS3L2	1.13883	-2.098	-1.46101	-1.4074	-1.65547	2.7943
227559_at	NDUFAF4	3.12953	1.25421	-0.0628352	-0.180241	0.337044	2.79248
206440_at	LIN7A	0.724403	-1.57257	-2.52153	-2.10462	-2.06624	2.79064
242881_x_at	LOC100506303 /// LOC100653149 /// LOC400879	1.40844	-2.29702	-2.59701	0.753602	-1.38014	2.78859
213425_at	WNT5A	0.482965	-2.49428	-2.10956	-2.31086	-2.3049	2.78787
209569_x_at	D4S234E	1.50477	-0.776979	-1.2701	-1.79536	-1.28082	2.78558
209811_at	CASP2	3.27619	0.20649	2.97739	-1.70999	0.491296	2.78489
1552344_s_at	CNOT7	3.40658	0.571295	0.279274	1.01539	0.621987	2.7846
234394_at	ZNF124	1.72322	-1.0793	-1.09087	-1.01149	-1.06055	2.78377
230168_at	-	1.48866	-2.36074	-1.65374	0.144632	-1.28995	2.77861
218363_at	EXD2	1.48866	-1.42469	-1.5598	-0.884925	-1.28981	2.77847
1566608_at	-	1.98981	-1.94715	-2.28633	1.88139	-0.784029	2.77384
212956_at	TBC1D9	0.0918738	-2.89162	-2.52153	-2.63137	-2.68151	2.77338
1556798_a_at	RNF144A-AS1	2.03184	-0.457316	-0.11876	-1.64316	-0.739746	2.77158
225314_at	OCIAD2	4.94973	4.0594	3.58334	-1.1073	2.17848	2.77125
1559524_at	-	0.540817	-2.36074	-2.37231	-1.95377	-2.22894	2.76976
212855_at	DCUN1D4	2.77247	2.02728	0.0902606	-2.10462	0.00430962	2.76816
211814_s_at	CCNE2	3.74039	0.519239	0.690093	1.70931	0.972881	2.76751
242428_at	-	1.09502	-1.86893	-2.28633	-0.858792	-1.67135	2.76637
230640_at	-	2.97258	0.24567	1.15871	-0.7836	0.206926	2.76566
225129_at	CPNE2	1.19766	-0.663036	-1.93359	-2.10462	-1.56708	2.76474
225786_at	HNRNPU-AS1	3.75729	1.84864	-2.19957	3.32909	0.99272	2.76457
207950_s_at	ANK3	1.15933	-1.42469	-1.65374	-1.72839	-1.60228	2.7616
230935_at	LOC100506798	1.11614	-1.35793	-1.65374	-1.92389	-1.64519	2.76133
225760_at	MYSM1	3.32854	-0.715382	-1.2701	3.68766	0.567392	2.76114
241652_x_at	LIN7A	-0.198326	-3.00177	-2.95893	-2.91617	-2.95896	2.76063
226374_at	CXADR	0.0918738	-2.73479	-2.52153	-2.74873	-2.66835	2.76023
207037_at	TNFRSF11A	1.34155	-1.14657	-1.17573	-1.92389	-1.4154	2.75695
233070_at	ZNF197	0.853466	-1.42469	-1.93359	-2.35045	-1.90291	2.75638
242434_at	-	1.2901	-2.01497	-1.17573	-1.19557	-1.46209	2.75219
226571_s_at	PTPRS	1.48866	-1.22328	-0.921635	-1.64316	-1.26269	2.75136
1560503_a_at	LOC100130275	2.59169	-0.215003	1.31523	-1.57919	-0.159654	2.75134
242389_at	LUC7L3	2.51786	0.105683	-1.46101	0.6582	-0.232377	2.75024
217865_at	RNF130	3.55105	3.6005	0.143427	-1.34022	0.801234	2.74982
221646_s_at	ZDHHC11	1.85583	-0.715382	-1.65374	-0.311725	-0.893617	2.74945
234297_at	RGS8 /// SDHAP3	0.948581	-2.16985	-2.37231	-0.858792	-1.80032	2.7489
230158_at	DPY19L2	0.799897	-2.55344	-3.01334	-0.27806	-1.94828	2.74817
223646_s_at	TXLNG2P	2.30696	-1.72177	-1.5598	1.95922	-0.440788	2.74775
227045_at	ZNF614	2.1796	1.88343	-0.921635	-2.66256	-0.566921	2.74652
200999_s_at	CKAP4	1.19766	-1.42469	-1.46101	-1.75856	-1.54809	2.74575
209784_s_at	JAG2	2.70056	-0.715382	1.2742	-0.687268	-0.0428176	2.74338
1553856_s_at	P2RY10	2.80535	-0.504856	1.53088	-0.839672	0.0621177	2.74323
1555409_a_at	BAGE2 /// BAGE3 /// BAGE5 /// MLL3	1.09502	-1.86893	-1.5598	-1.51479	-1.64784	2.74287
204506_at	PPP3R1	3.98231	1.25421	2.65399	-0.180241	1.24265	2.73965
224848_at	CDK6	5.97538	3.93361	2.04345	3.73141	3.23616	2.73922
212762_s_at	TCF7L2	0.57167	-2.01497	-2.90319	-1.57919	-2.16578	2.73745
243618_s_at	ZNF827	2.17045	-1.35793	-1.2701	0.929612	-0.56614	2.73659
228393_s_at	ZNF302	2.04191	0.701662	-0.283008	-2.5009	-0.694082	2.73599
1556090_at	-	0.57167	-2.55344	-1.82775	-2.10462	-2.16194	2.73361
37953_s_at	ASIC1	1.81002	-1.45028	-0.6366	-0.680828	-0.922571	2.73259
213289_at	APOOL	1.97937	1.83448	-1.74245	-2.35045	-0.752808	2.73218
203178_at	GATM	0.173169	-2.67403	-2.10956	-2.88909	-2.55756	2.73073
1553311_at	C20orf197	1.2901	-2.84614	1.24971	-2.72374	-1.44005	2.73015
204062_s_at	ULK2	0.410455	-2.49428	-2.10956	-2.35045	-2.3181	2.72856
231964_at	BICD1	0.668341	-1.0793	-2.59701	-2.5009	-2.05907	2.72741
209212_s_at	KLF5	1.01551	-1.22328	-1.82775	-2.08105	-1.7107	2.7262
215571_at	-	0.694091	-2.55344	-2.10956	-1.43131	-2.03144	2.72553
204529_s_at	TOX	5.02164	-1.94715	4.19764	4.64087	2.29712	2.72452
244758_at	SCAND3	0.410455	-2.098	-2.28633	-2.55496	-2.31309	2.72355
216563_at	ANKRD12	1.30857	-1.22328	-1.93359	-1.08592	-1.41426	2.72283
203680_at	PRKAR2B	3.08397	0.757724	2.69408	-2.36736	0.361479	2.72249
1552280_at	TIMD4	0.969831	-2.098	-1.2701	-1.88954	-1.75255	2.72238
232511_at	-	0.136784	-2.61188	-2.72868	-2.41313	-2.58456	2.72135
228397_at	TUG1	2.12192	-0.663036	-1.82775	0.695041	-0.598583	2.7205
228099_at	ZNF550	2.2872	-1.50817	0.587852	-0.375161	-0.431827	2.71903
228425_at	LOC654433	1.51781	-1.57257	-1.5598	-0.469752	-1.20071	2.71852
225924_at	FNIP2	2.27914	-1.78874	-1.74245	2.21539	-0.4386	2.71774
235564_at	ZNF117	0.410455	-2.61188	-2.72868	-1.57919	-2.30658	2.71704
202602_s_at	HTATSF1	6.70847	3.85952	3.69313	4.42725	3.9933	2.71517
220277_at	CXXC4	2.34892	-0.504856	-0.0628352	-0.522194	-0.363295	2.71222
1558662_s_at	BANK1	1.0358	-2.61188	-1.46101	-0.955783	-1.67622	2.71202
208710_s_at	AP3D1	5.30325	2.29189	2.81344	2.67813	2.59449	2.70876
219368_at	NAP1L2	0.260973	-2.55344	-2.28633	-2.5009	-2.44689	2.70786
59631_at	TXNRD3 /// TXNRD3NB	0.650057	-1.7608	-2.27852	-2.12565	-2.05499	2.70505
213703_at	LINC00342	2.47243	0.370857	-2.01778	0.949362	-0.232519	2.70495
227309_at	YOD1	2.17045	-2.61188	-0.226571	1.23513	-0.534441	2.70489
211341_at	POU4F1	0.853466	-0.715382	-2.37231	-2.46281	-1.85017	2.70363
233386_at	-	0.301405	-2.61188	-2.66751	-1.92389	-2.40109	2.7025
243260_x_at	XKR6	0.902912	-2.01497	-1.5598	-1.82281	-1.79919	2.7021
201911_s_at	FARP1	1.13883	-1.72177	-1.5598	-1.4074	-1.56299	2.70183
206624_at	USP9Y	1.77484	-2.61188	-2.37231	2.20356	-0.926875	2.70171
229081_at	SLC25A13	0.8784	-1.27686	-2.10956	-2.08105	-1.82249	2.70089
235289_at	EIF5A2	0.988692	-0.00560194	-2.66751	-2.46281	-1.71197	2.70066
209892_at	FUT4	2.00017	-0.266347	0.477938	-2.31086	-0.699757	2.69993
224723_x_at	LOC401397	2.7791	0.602209	2.35928	-2.72374	0.0792506	2.69985
203886_s_at	FBLN2	1.72322	-0.891274	-0.605675	-1.43131	-0.976087	2.69931
221869_at	ZNF512B	0.639478	-1.72177	-2.19957	-2.25692	-2.05942	2.6989
208158_s_at	OSBPL1A	1.15933	-1.35793	-1.74245	-1.51479	-1.53839	2.69772
225478_at	MFHAS1	4.63876	3.21159	4.28983	-1.67327	1.94272	2.69604
240449_at	ZNF341	2.54006	-0.124738	-0.11876	-0.221623	-0.15504	2.6951
213929_at	EXPH5	0.260973	-2.67403	-2.10956	-2.5009	-2.42817	2.68914
227230_s_at	KIAA1211	0.301405	-2.01497	-2.43974	-2.69323	-2.38265	2.68405
207843_x_at	CYB5A	2.8346	-1.64218	-1.09087	3.18521	0.150721	2.68388
207113_s_at	TNF	3.93041	2.50053	2.84997	-1.60841	1.24736	2.68305
230036_at	SAMD9L	2.03184	-1.0793	-1.00016	0.126026	-0.651145	2.68298
244663_at	-	1.0358	-1.00487	-2.28633	-1.64316	-1.64479	2.68059
213309_at	PLCL2	5.07311	3.08277	2.24271	1.8572	2.39422	2.67889
219736_at	TRIM36	0.447151	-2.098	-1.93359	-2.66256	-2.23138	2.67853
235031_at	-	0.540817	-1.86893	-2.37231	-2.17167	-2.13764	2.67845
207717_s_at	PKP2	0.0493545	-2.55344	-2.52153	-2.80787	-2.62761	2.67697
218534_s_at	AGGF1	3.65474	2.93248	1.89235	-1.88954	0.97843	2.67631
32137_at	JAG2	3.36749	0.575556	1.36656	0.134844	0.692319	2.67517
242268_at	CELF2	2.51063	-0.457316	-1.93359	1.9063	-0.161534	2.67217
226885_at	RNF217	0.376026	-2.098	-2.28633	-2.5009	-2.29508	2.6711
226112_at	SGCB	2.88637	1.74775	1.2742	-2.36736	0.218196	2.66817
209725_at	UTP20	3.65113	1.52639	1.70565	-0.27806	0.984661	2.66647
203881_s_at	DMD	1.09502	-2.78798	-2.66751	0.743587	-1.57063	2.66566
237441_at	-	1.11614	-1.00487	-1.5598	-2.08105	-1.54857	2.66472
1555765_a_at	GNG4	2.66061	2.88003	-0.674605	-2.21608	-0.0035491	2.66416
1557487_at	-	2.32356	1.30472	-1.3695	-0.955783	-0.340188	2.66375
228529_at	NAA38	2.1796	0.462268	-2.01778	0.110802	-0.481569	2.66117
204612_at	PKIA	2.3818	2.08024	-0.412226	-2.5009	-0.27763	2.65943
1553177_at	SH2D1B	4.4747	1.88343	1.89235	1.67017	1.81532	2.65939
242289_at	-	2.23506	0.962506	-1.74245	-0.491288	-0.423744	2.65881
1553810_a_at	KIAA1524	1.86946	0.370857	-1.09087	-1.64316	-0.787724	2.65719
217503_at	STK17B	3.38973	1.10691	1.24971	-0.153541	0.734361	2.65537
241887_at	UBE2W	0.724403	-1.78874	-2.10956	-1.88954	-1.92928	2.65369
207339_s_at	LTB	6.97669	7.24615	5.8207	-0.0963342	4.3235	2.65319
227568_at	HECTD2	0.694091	-2.61188	-2.79305	-0.469752	-1.95823	2.65232
222168_at	-	-0.0933687	-2.36074	-2.95893	-2.91617	-2.74528	2.65191
225806_at	AJUBA	2.48798	-2.49428	0.279274	1.73103	-0.161327	2.64931
243840_at	CLSPN	2.40383	0.105683	0.0902606	-0.931347	-0.245134	2.64896
228359_at	UBASH3B	2.31445	-1.42469	2.37876	-1.95377	-0.333231	2.64769
227095_at	LEPROT	1.8919	-1.94715	-1.5598	1.24048	-0.75549	2.64739
226186_at	TMOD2	0.988692	-0.266347	-2.19957	-2.5009	-1.65561	2.6443
219174_at	IFT74	0.825765	-2.61188	-2.66751	-0.171625	-1.817	2.64277
207001_x_at	TSC22D3	1.6046	-0.663036	-1.5598	-0.884925	-1.03592	2.64052
232883_at	-	2.42013	1.0671	-1.74245	0.0166123	-0.219578	2.63971
213348_at	CDKN1C	1.5478	-2.01497	-0.605675	-0.651383	-1.09068	2.63847
242245_at	-	-0.258171	-3.00177	-2.85141	-2.83191	-2.89503	2.63686
244347_at	-	1.57717	-1.00487	-2.37231	0.199869	-1.0591	2.63627
239585_at	-	1.85583	-0.266347	-2.19957	0.126026	-0.779963	2.63579
205130_at	MOK	2.4806	-0.663036	0.0433445	0.155949	-0.154581	2.63518
203222_s_at	TLE1	0.775972	-2.49428	-2.37231	-0.710887	-1.85916	2.63513
209871_s_at	APBA2	1.98981	-0.606874	-0.0129324	-1.31428	-0.644694	2.6345
241860_at	-	0.219463	-2.16985	-2.59701	-2.46281	-2.40989	2.62935
229280_s_at	LINC00340	1.21734	-1.50817	-1.46101	-1.26516	-1.41145	2.62879
226545_at	CD109	1.65925	1.74775	-2.37231	-2.28138	-0.968647	2.6279
236079_at	LOC202025	2.0217	-0.305104	-1.09087	-0.422506	-0.606159	2.62786
215933_s_at	HHEX	0.219463	-2.61188	-2.10956	-2.5009	-2.40745	2.62691
237953_at	-	1.7615	-0.266347	-2.43974	0.110802	-0.865094	2.62659
212399_s_at	VGLL4	3.63026	2.08024	2.38761	-1.45607	1.00393	2.62633
242928_at	-	0.410455	-1.94715	-2.28633	-2.41313	-2.21554	2.62599
223019_at	FAM129B	3.53046	1.93078	1.2742	-0.491288	0.904562	2.6259
213918_s_at	NIPBL	3.92144	1.99583	0.143427	1.74741	1.29556	2.62588
233354_at	-	1.90189	-1.00487	-0.674605	-0.491288	-0.723586	2.62547
233002_at	PPP4R4	0.775972	-2.84614	-1.2701	-1.43131	-1.84919	2.62516
202688_at	TNFSF10	5.54851	4.25344	2.08062	2.43831	2.92412	2.62439
243819_at	-	1.71065	-0.169753	-2.01778	-0.55046	-0.912663	2.62331
228284_at	TLE1	1.86946	-2.55344	-1.2701	1.56883	-0.751569	2.62103
229460_at	FAM126B	3.53724	1.99583	-1.3695	2.12276	0.916364	2.62087
226056_at	ARHGAP31	1.2901	-1.42469	-0.0628352	-2.5009	-1.32948	2.61958
208893_s_at	DUSP6	4.87109	4.0594	3.65535	-0.955783	2.25299	2.6181
207719_x_at	CEP170	4.198	1.49524	0.230531	3.01603	1.5806	2.6174
201029_s_at	CD99	6.30655	6.36763	5.90829	-1.19557	3.69345	2.6131
233461_x_at	ZNF226	1.50477	-1.94715	-0.921635	-0.452537	-1.10711	2.61187
228776_at	GJC1	0.0493545	-2.84614	-2.28633	-2.55496	-2.56248	2.61183
230047_at	ARHGAP42	0.0493545	-2.55344	-2.43974	-2.69323	-2.56214	2.61149
239462_at	ZNF284	1.3928	-0.949162	-0.674605	-2.03187	-1.21855	2.61134
243887_at	MRPL30	2.00017	-1.27686	0.438412	-0.98835	-0.608934	2.60911
206940_s_at	POU4F1	1.21734	-0.215003	-1.74245	-2.21608	-1.39118	2.60851
242121_at	-	3.02123	0.20649	-1.65374	2.68927	0.414005	2.60722
205739_x_at	ZNF107	2.57722	0.307803	-1.93359	1.54451	-0.0270916	2.60431
202178_at	PRKCZ	1.01551	-1.50817	-1.00016	-2.25692	-1.58842	2.60393
209325_s_at	RGS16	4.23006	1.84864	2.28635	0.743587	1.62619	2.60387
224967_at	UGCG	4.96628	2.45499	1.96182	2.6722	2.36301	2.60327
212944_at	SLC5A3	6.18137	2.87485	2.01779	5.84422	3.57896	2.60242
202826_at	SPINT1	1.235	-1.27686	-1.65374	-1.17078	-1.36713	2.60213
1555902_at	ARMCX5	0.376026	-1.86893	-2.43974	-2.36736	-2.22534	2.60137
207540_s_at	SYK	2.99193	-1.86893	3.82535	-0.7836	0.390939	2.60099
239552_at	VWDE	0.00192082	-2.73479	-2.43974	-2.6185	-2.59767	2.5996
1560999_a_at	-	1.63019	-1.78874	-2.90319	1.78576	-0.968726	2.59891
222930_s_at	AGMAT	0.668341	-1.42469	-2.43974	-1.92389	-1.92944	2.59778
223746_at	STK4	1.71065	-0.715382	-1.74245	-0.203371	-0.887068	2.59772
213472_at	HNRNPH1	0.775972	-2.36074	-1.93359	-1.17078	-1.8217	2.59768
230927_at	-	1.35937	0.629757	-1.82775	-2.51658	-1.23819	2.59756
209686_at	S100B	0.639478	-2.098	-1.74245	-2.03187	-1.95744	2.59692
225285_at	BCAT1	5.8005	5.7407	3.26123	0.609434	3.20379	2.59671
213295_at	CYLD	4.56719	2.00534	1.77101	2.13527	1.97054	2.59665
209264_s_at	TSPAN4	2.7791	-1.27686	1.92143	-0.0963342	0.182742	2.59636
206272_at	RAB4A /// SPHAR	2.07366	0.370857	-0.226571	-1.70999	-0.521903	2.59556
221078_s_at	CCDC88A	0.639478	-1.72177	-1.82775	-2.31086	-1.95346	2.59294
218502_s_at	TRPS1	1.37697	-1.64218	-2.52153	0.518486	-1.21507	2.59205
229710_at	-	2.30696	-0.606874	-0.84462	0.598371	-0.284374	2.59133
214460_at	LSAMP	2.06282	-0.663036	-1.00016	0.0952088	-0.522663	2.58549
231040_at	-	3.06237	0.307803	-1.65374	2.78153	0.478528	2.58384
208594_x_at	LILRA6	1.94652	-0.776979	0.230531	-1.36455	-0.636999	2.58352
1555626_a_at	SLAMF1	1.43924	-0.124738	-1.2701	-2.03187	-1.14224	2.58148
204059_s_at	ME1	0.447151	-2.098	-2.19957	-2.10462	-2.13406	2.58121
206942_s_at	PMCH	2.09122	-0.663036	-0.474701	-0.330984	-0.489574	2.58079
219112_at	FNIP1 /// RAPGEF6	3.08397	0.802039	-0.283008	0.992306	0.503779	2.58019
216305_s_at	GCFC2	2.29691	0.571295	1.13408	-2.55496	-0.283195	2.5801
229899_s_at	ZNFX1-AS1	2.71322	0.105683	-0.0628352	0.357682	0.13351	2.57971
203821_at	HBEGF	2.22803	1.43709	-2.01778	-0.469752	-0.350147	2.57817
57588_at	SLC24A3	0.618277	-1.85216	-2.35159	-1.67327	-1.95901	2.57728
225784_s_at	ZC4H2	1.43924	-1.22328	-0.921635	-1.26516	-1.13669	2.57593
239423_at	-	0.668341	-1.14657	-2.19957	-2.36736	-1.9045	2.57284
208358_s_at	UGT8	0.988692	-1.42469	-1.65374	-1.67327	-1.5839	2.57259
218750_at	TAF1D	3.52365	1.32511	-0.921635	2.45606	0.953179	2.57047
236619_at	-	1.01551	-0.776979	-2.37231	-1.51479	-1.55469	2.5702
212977_at	CXCR7	1.35937	-2.36074	0.551165	-1.82281	-1.21079	2.57016
228216_at	-	1.64611	-0.169753	-2.10956	-0.491288	-0.923535	2.56965
227009_at	-	1.53217	-1.0793	-1.00016	-1.03221	-1.03723	2.56939
213012_at	NEDD4	2.66061	1.16274	0.870638	-1.75856	0.0916066	2.569
223655_at	CD163L1	1.6046	-1.22328	0.0433445	-1.70999	-0.963311	2.56791
213212_x_at	GOLGA6L3 /// GOLGA6L4 /// GOLGA6L5 /// GOLGA6L9	4.18602	1.84864	-0.545087	3.55358	1.61904	2.56698
1569607_s_at	ANKRD20A1 /// ANKRD20A11P /// ANKRD20A2 /// ANKRD20A3 /// ANKRD20A4 /// ANKRD20A5P /// ANKRD20A9P /// LOC644339	1.37697	-2.55344	-2.28633	1.27219	-1.18919	2.56617
242018_at	-	0.219463	-2.55344	-2.37231	-2.10462	-2.34345	2.56292
1553176_at	SH2D1B	2.43548	0.434486	-0.346462	-0.469752	-0.127243	2.56273
242463_x_at	ZNF600	2.5563	-1.86893	-0.605675	2.46676	-0.00261534	2.55892
216035_x_at	TCF7L2	1.15933	-0.891274	-2.10956	-1.19557	-1.3988	2.55813
228381_at	ATF7IP2 /// LOC100287628	2.24381	-1.0793	-1.09087	1.22796	-0.31407	2.55788
222136_x_at	ZNF43	0.376026	-2.67403	-1.74245	-2.12306	-2.17985	2.55587
230700_at	RTN4RL1	1.35937	-0.715382	-1.5598	-1.31428	-1.19649	2.55586
218656_s_at	LHFP	0.410455	-2.29702	-1.82775	-2.31086	-2.14521	2.55567
213721_at	SOX2	1.77484	0.307803	-2.10956	-0.540138	-0.780633	2.55547
201413_at	HSD17B4	4.08836	3.51358	3.21138	-2.12306	1.53397	2.5544
235773_at	ZIK1	1.21734	-1.00487	-1.2701	-1.72839	-1.33446	2.55179
227810_at	ZNF558	2.88077	1.49524	1.90584	-2.41313	0.329315	2.55145
242028_at	ZNF709	0.639478	-1.86893	-1.74245	-2.12306	-1.91148	2.55096
206011_at	CASP1	2.60533	-0.0897137	-0.412226	0.666179	0.0547464	2.55058
222776_at	MAGOHB	0.799897	-1.86893	-1.5598	-1.82281	-1.75051	2.55041
239014_at	CCAR1	2.08344	-1.50817	-1.74245	1.85021	-0.466805	2.55025
212847_at	-	3.44085	0.854416	-0.171841	1.99133	0.8913	2.54955
233748_x_at	PRKAG2	1.93576	1.23637	-1.09087	-1.97405	-0.609515	2.54527
1555392_at	-	1.73692	-0.305104	-2.37231	0.253243	-0.808057	2.54497
236795_at	-	0.00192082	-2.94736	-2.66751	-2.01283	-2.54257	2.54449
243253_at	-	0.988692	-0.663036	-2.28633	-1.70999	-1.55312	2.54181
213135_at	TIAM1	3.38973	-2.098	3.00168	1.64078	0.848156	2.54158
235918_x_at	CEP97	2.396	1.04268	-1.93359	0.455647	-0.145086	2.54108
230337_at	SOS1	4.26808	2.68443	0.870638	1.62722	1.72743	2.54065
204422_s_at	FGF2	-0.0426303	-2.42817	-2.37231	-2.94935	-2.58328	2.54065
223627_at	MEX3B	0.988692	-1.64218	-1.3695	-1.64316	-1.55161	2.5403
219771_at	TBC1D8B	0.219463	-2.01497	-2.59701	-2.35045	-2.32081	2.54027
221045_s_at	PER3	2.91678	0.20649	-0.474701	1.40049	0.377426	2.53935
237400_at	-	1.67228	-1.00487	0.359288	-1.95377	-0.866448	2.53872
235615_at	PGGT1B	3.44427	2.98896	0.397779	-0.669657	0.905694	2.53858
242388_x_at	TAGAP	2.14078	-0.0897137	1.84643	-2.94935	-0.397546	2.53833
227729_at	-	1.79879	-0.345522	-0.674605	-1.19557	-0.738567	2.53735
1552309_a_at	NEXN	1.235	-1.72177	0.279274	-2.46281	-1.30177	2.53677
225651_at	UBE2E2	0.260973	-2.55344	-1.65374	-2.6185	-2.27523	2.5362
244579_at	-	1.45891	-1.94715	-2.43974	1.15612	-1.07692	2.53583
221919_at	HNRNPA1	2.95564	1.14565	-1.5598	1.68334	0.423059	2.53258
203678_at	FAN1	2.63955	-0.949162	0.279274	0.992306	0.107473	2.53207
235610_at	ALKBH8	1.6839	0.519239	-1.65374	-1.4074	-0.847301	2.5312
244532_x_at	-	0.0493545	-2.61188	-2.10956	-2.72374	-2.48173	2.53108
228033_at	E2F7	3.77128	0.651437	1.70565	1.36662	1.24123	2.53005
213470_s_at	HNRNPH1	4.40543	2.08921	2.6613	0.882451	1.87765	2.52778
239923_at	-	1.25244	-1.50817	-2.01778	-0.298493	-1.27481	2.52726
222570_at	NCS1	2.13138	-1.42469	0.143427	0.0952088	-0.395352	2.52673
238822_at	-	1.90189	0.830843	-2.01778	-0.687268	-0.624734	2.52662
214136_at	NUDT13	0.173169	-2.42817	-2.37231	-2.25692	-2.35247	2.52563
34449_at	CASP2	2.57861	-0.368893	2.43492	-1.90661	0.0531365	2.52547
237837_at	-	1.01551	-1.94715	0.143427	-2.72374	-1.50915	2.52466
242342_at	GUCY1A2	0.57167	-1.86893	-2.43974	-1.54717	-1.95195	2.52362
206175_x_at	ZNF222	0.927014	-1.22328	-1.3695	-2.19462	-1.5958	2.52281
203130_s_at	KIF5C	2.4431	2.2841	-0.171841	-2.35045	-0.0794001	2.5225
1565951_s_at	CHML	1.83514	-0.833051	-1.3695	0.144632	-0.685972	2.52111
244640_at	ZNF850	0.260973	-2.49428	-1.65374	-2.63137	-2.2598	2.52077
235057_at	ITCH	1.40844	-1.57257	0.359288	-2.12306	-1.11211	2.52056
1559006_at	-	1.57717	0.341336	-1.5598	-1.60841	-0.942293	2.51946
242283_at	DNAH14	0.136784	-2.36074	-2.28633	-2.5009	-2.38266	2.51944
215332_s_at	CD8B	0.8784	-2.67403	-2.66751	0.418509	-1.64101	2.51941
1568870_at	SLC24A4	0.668341	-1.42469	-1.93359	-2.19462	-1.85097	2.51931
1557248_at	ZNF587	0.260973	-2.36074	-1.82775	-2.58092	-2.25647	2.51744
228619_x_at	TIPRL	4.5161	3.03869	0.0902606	2.86823	1.99906	2.51704
236153_at	-	0.751647	-0.54384	-2.43974	-2.31086	-1.76481	2.51646
203509_at	SORL1	3.7935	3.77186	0.359288	-0.298493	1.27755	2.51595
203688_at	PKD2	3.0786	0.962506	-0.674605	1.40049	0.562797	2.5158
204368_at	SLCO2A1	1.6839	-0.457316	-0.605675	-1.43131	-0.831434	2.51533
221766_s_at	FAM46A	0.988692	-1.86893	-0.674605	-2.03187	-1.52513	2.51383
223261_at	POLK	3.05741	1.82258	-2.10956	1.92083	0.544613	2.5128
229687_s_at	PRDM11	0.540817	-1.94715	-1.65374	-2.31086	-1.97058	2.5114
218737_at	SBNO1	2.65406	1.28577	-0.84462	-0.0122224	0.142975	2.51109
235737_at	TSLP	0.0493545	-2.42817	-2.43974	-2.51658	-2.4615	2.51085
218701_at	LACTB2	2.56331	2.83571	0.187574	-2.86563	0.0525515	2.51076
214717_at	PKI55	2.14078	1.74775	-0.84462	-2.01283	-0.369899	2.51068
227231_at	KIAA1211	-0.439561	-3.05487	-2.72868	-3.06149	-2.94835	2.50879
243521_at	ZXDA	0.482965	-2.42817	-1.09087	-2.55496	-2.02466	2.50763
234224_at	-	0.948581	-1.57257	-1.93359	-1.17078	-1.55898	2.50756
238786_at	ANK3	0.57167	-1.94715	-1.82775	-2.03187	-1.93559	2.50726
219433_at	BCOR	2.07366	0.434486	1.2742	-3.00839	-0.433235	2.5069
226989_at	RGMB	0.668341	-2.23082	-1.2701	-2.01283	-1.83792	2.50626
224793_s_at	TGFBR1	4.83478	3.6828	2.36987	0.934025	2.3289	2.50588
227603_at	-	1.72322	-1.14657	0.690093	-1.88954	-0.782006	2.50522
1570515_a_at	FILIP1	0.301405	-2.49428	-2.85141	-1.26516	-2.20361	2.50502
235092_at	-	0.540817	-2.78798	-1.46101	-1.64316	-1.96405	2.50487
229926_at	MIR3682	1.45891	-0.949162	-0.921635	-1.26516	-1.04532	2.50423
207723_s_at	KLRC3	4.81378	4.36864	-0.921635	3.4902	2.3124	2.50138
244779_at	ZDHHC2	1.50477	-1.14657	-1.74245	-0.0963342	-0.995119	2.49989
226517_at	BCAT1	5.66855	5.4814	3.32999	0.695041	3.16881	2.49974
221527_s_at	PARD3	1.11614	-1.57257	-0.84462	-1.72839	-1.38186	2.498
1558714_at	-	0.00192082	-2.73479	-2.79305	-1.95377	-2.49387	2.49579
1555247_a_at	FNIP1 /// RAPGEF6	2.23506	0.24567	-2.10956	1.0845	-0.259799	2.49486
240279_at	-	0.948581	-1.42469	-2.01778	-1.19557	-1.54601	2.4946
211658_at	PRDX2	3.36508	3.06444	0.0902606	-0.540138	0.871521	2.49356
212807_s_at	SORT1	1.37697	-0.949162	-0.474701	-1.92389	-1.11592	2.49289
235550_at	MAP9	0.301405	-1.27686	-2.59701	-2.69323	-2.18903	2.49044
227663_at	-	2.86327	1.40711	-1.93359	1.64617	0.37323	2.49004
237419_at	-	1.01551	-1.94715	-1.46101	-1.01149	-1.47322	2.48872
1554741_s_at	FGF7 /// KGFLP1 /// KGFLP2	0.447151	-1.94715	-2.19957	-1.97405	-2.04026	2.48741
213428_s_at	COL6A1	1.73692	-1.0793	-0.0628352	-1.1073	-0.749812	2.48673
1557081_at	RBM25	3.29019	0.173629	-0.171841	2.40929	0.803693	2.4865
209695_at	PTP4A3	2.33097	-0.00560194	0.323158	-0.7836	-0.155348	2.48632
1556821_x_at	DLEU2	3.16911	1.25421	-1.65374	2.44837	0.682945	2.48616
218400_at	OAS3	3.58001	-0.00560194	4.14823	-0.858792	1.09461	2.4854
238990_x_at	TRIM61	1.15933	-2.098	-0.11876	-1.75856	-1.32511	2.48443
205034_at	CCNE2	4.6644	1.82258	1.94993	2.76861	2.18037	2.48403
212364_at	MYO1B	-0.145055	-2.61188	-2.43974	-2.83191	-2.62784	2.48278
229533_x_at	ZNF680	2.65406	0.462268	-1.17573	1.22796	0.171498	2.48256
225656_at	EFHC1	2.70754	-0.715382	0.279274	1.11202	0.225304	2.48223
227579_at	FER	2.63955	-0.0468921	-1.74245	2.26176	0.157474	2.48207
229909_at	B4GALNT3	1.3235	-0.606874	-1.46101	-1.4074	-1.15843	2.48193
235078_at	-	1.5478	-1.00487	-2.43974	0.644816	-0.933262	2.48106
228240_at	AGAP1	1.09502	-0.833051	-1.74245	-1.57919	-1.3849	2.47992
223393_s_at	TSHZ3	0.988692	-1.27686	-1.09087	-2.10462	-1.49078	2.47947
222040_at	HNRNPA1	3.10956	1.19634	-0.921635	1.61628	0.630329	2.47923
205841_at	JAK2	0.724403	-2.49428	-2.37231	-0.396265	-1.75429	2.47869
1561894_at	C7orf49 /// LOC653739	1.07555	-1.94715	-1.17573	-1.08592	-1.40293	2.47848
230383_x_at	-	3.2351	1.97554	1.2266	-0.931347	0.756932	2.47816
1553142_at	LACC1	-0.439561	-2.67403	-3.06644	-3.00839	-2.91629	2.47673
207426_s_at	TNFSF4	1.30857	-0.457316	-1.3695	-1.67327	-1.1667	2.47526
220952_s_at	PLEKHA5	2.20849	-2.78798	-2.19957	4.188	-0.266516	2.47501
215505_s_at	STRN3	1.235	-1.27686	-1.17573	-1.26516	-1.23925	2.47425
203078_at	CUL2	1.17771	-0.715382	-1.82775	-1.34022	-1.29445	2.47216
243023_at	-	1.71065	1.55545	-2.10956	-1.72839	-0.760835	2.47149
235121_at	ZNF542	-0.0426303	-2.73479	-2.28633	-2.51658	-2.51257	2.46994
1569136_at	MGAT4A	0.136784	-2.61188	-2.52153	-1.86014	-2.33118	2.46797
203037_s_at	MTSS1	2.88637	-0.0468921	2.84997	-1.54717	0.418635	2.46773
213899_at	METAP2	3.75469	2.81122	-0.412226	1.46594	1.28831	2.46638
229752_at	IKZF4	1.69797	-0.504856	-0.283008	-1.51479	-0.767553	2.46552
222317_at	PDE3B	1.69797	-0.54384	-2.52153	0.763551	-0.767274	2.46525
213625_at	ZKSCAN4	1.82234	-1.78874	1.57096	-1.70999	-0.642592	2.46493
206715_at	TFEC	3.05244	-2.29702	-0.474701	4.53828	0.588853	2.46359
231183_s_at	JAG1	-0.0426303	-2.49428	-2.52153	-2.5009	-2.50557	2.46294
224726_at	MIB1	4.92458	2.95283	2.42714	2.01025	2.46341	2.46117
1555629_at	HAVCR2	0.927014	-2.16985	-2.19957	-0.23147	-1.53363	2.46064
1555842_at	CYTH2	2.5563	-0.345522	0.397779	0.235479	0.095912	2.46039
242442_x_at	TRMT10A	1.25244	-2.42817	-1.2701	0.0760551	-1.20741	2.45985
213243_at	VPS13B	3.71356	1.0671	1.53088	1.17115	1.25638	2.45718
229970_at	KBTBD7	0.512181	-2.78798	-1.3695	-1.67327	-1.94358	2.45576
212097_at	CAV1	1.30857	-1.86893	0.690093	-2.25692	-1.14525	2.45382
206003_at	CEP135	2.68073	1.08714	-0.674605	0.273816	0.228785	2.45194
212594_at	MIR4680 /// PDCD4	2.54714	-0.833051	-0.759319	1.88139	0.0963394	2.4508
230187_s_at	LOC100507100	0.825765	-0.504856	-2.43974	-1.92389	-1.62283	2.44859
204897_at	PTGER4	4.57691	-1.0793	2.67778	4.78858	2.12902	2.44789
205297_s_at	CD79B	1.48866	-1.27686	-0.759319	-0.839672	-0.958618	2.44728
238819_at	ZNF347	-0.0933687	-2.67403	-2.59701	-2.35045	-2.5405	2.44713
238977_at	MCM6	2.23506	0.854416	-0.605675	-0.884925	-0.212061	2.44712
236194_at	-	2.74068	1.62838	-2.01778	1.27915	0.296583	2.44409
219352_at	HERC6	2.08344	-1.14657	0.950937	-0.884925	-0.360187	2.44363
239848_at	EIF3M	1.34155	-1.0793	-1.82775	-0.396265	-1.10111	2.44265
215016_x_at	DST /// LOC100652766	1.92274	-2.23082	-1.74245	2.41562	-0.51922	2.44196
209442_x_at	ANK3	2.37385	0.24567	-0.171841	-0.27806	-0.068077	2.44193
214581_x_at	TNFRSF21	0.219463	-2.42817	-1.65374	-2.58092	-2.22094	2.44041
227270_at	FAM200B	2.05191	0.893631	-1.3695	-0.687268	-0.387712	2.43962
204291_at	LOC100509474 /// ZNF518A	2.87515	0.105683	-1.93359	3.13578	0.435959	2.43919
231909_x_at	ODF2L	0.0493545	-2.61188	-2.66751	-1.88954	-2.38964	2.439
228724_at	TTLL7	0.0493545	-1.86893	-2.66751	-2.63137	-2.38927	2.43862
1557305_at	TACC1	0.410455	-2.01497	-2.52153	-1.54717	-2.02789	2.43835
242900_at	ALG10B	1.3235	-0.891274	-2.37231	-0.0792884	-1.11429	2.43779
232201_at	NKD2	2.1124	-0.124738	0.323158	-1.17078	-0.324121	2.43652
236437_at	-	0.447151	-2.01497	-2.66751	-1.28348	-1.98865	2.43581
216953_s_at	WT1	0.775972	-1.64218	-1.3695	-1.95377	-1.65515	2.43112
1557348_at	-	0.301405	-2.01497	-2.19957	-2.17167	-2.12874	2.43014
209474_s_at	ENTPD1	2.8398	-2.29702	-2.43974	5.97155	0.411597	2.42821
1556088_at	RPAIN	1.21734	-0.776979	-1.3695	-1.48586	-1.21078	2.42812
225946_at	RASSF8	0.969831	0.341336	-2.19957	-2.51658	-1.45827	2.4281
227550_at	GFRA1	1.3928	-0.949162	-0.545087	-1.60841	-1.03422	2.42701
222805_at	MANEA	2.92822	1.04268	-0.545087	1.01539	0.50433	2.42389
236095_at	NTRK2	0.136784	-2.16985	-2.10956	-2.58092	-2.28678	2.42356
1557129_a_at	FAM111B	0.376026	-2.49428	-1.93359	-1.70999	-2.04595	2.42198
201828_x_at	FAM127A	3.05741	-0.0468921	1.18108	0.773431	0.635873	2.42154
219918_s_at	ASPM	5.24882	5.252	2.70955	0.530189	2.83058	2.41824
221558_s_at	LEF1	4.34877	4.63359	-2.43974	3.60048	1.93144	2.41732
225270_at	NEO1	2.04191	-0.00560194	1.29315	-2.41313	-0.375196	2.4171
226312_at	RICTOR	4.78604	2.95719	0.187574	3.96252	2.36909	2.41695
219953_s_at	AKIP1	3.05741	-1.35793	3.77077	-0.491288	0.640519	2.41689
206508_at	CD70	4.6351	1.76029	4.0607	0.833699	2.21823	2.41687
228709_at	TPR	1.34155	-0.663036	-2.10956	-0.452537	-1.07505	2.41659
237408_at	DCUN1D1	0.376026	-1.94715	-2.19957	-1.97405	-2.04026	2.41628
222714_s_at	LACTB2	3.14362	3.84046	1.29315	-2.94935	0.728085	2.41554
227524_at	FZD3	1.42392	-1.42469	-1.3695	-0.180241	-0.991477	2.4154
202668_at	EFNB2	0.969831	-1.27686	-2.19957	-0.858792	-1.44507	2.41491
225355_at	NEURL1B	1.48866	-1.00487	-0.226571	-1.54717	-0.926202	2.41486
223748_at	SLC4A11	1.40844	0.757724	-1.5598	-2.21608	-1.00605	2.4145
214734_at	EXPH5	1.0578	-1.0793	-1.09087	-1.88954	-1.35323	2.41103
210609_s_at	TP53I3	1.48866	-1.0793	-1.00016	-0.687268	-0.922243	2.41091
1557813_at	-	2.2174	0.0311099	-0.474701	-0.131358	-0.19165	2.40905
207589_at	ADRA1B	0.482965	-1.86893	-1.93359	-1.97405	-1.92552	2.40849
219956_at	GALNT6	2.53293	1.00315	1.72227	-2.35045	0.124989	2.40795
236918_s_at	LRRC34	1.50477	1.39108	-2.01778	-2.08105	-0.902584	2.40735
238823_at	FMNL3	1.56326	-1.42469	0.0902606	-1.19557	-0.843335	2.40659
235275_at	BMP8B	1.72322	-0.266347	-1.00016	-0.7836	-0.68337	2.40659
229344_x_at	RIMKLB	1.6046	1.14565	-1.2701	-2.28138	-0.801947	2.40655
229544_at	-	2.69419	2.26575	-0.11876	-1.28348	0.287835	2.40636
215664_s_at	EPHA5	0.512181	-2.01497	-1.65374	-2.01283	-1.89385	2.40603
226460_at	FNIP2	1.9129	-1.86893	-1.82775	2.21901	-0.492557	2.40546
203441_s_at	CDH2	1.93576	-0.169753	-0.283008	-0.955783	-0.469514	2.40527
213288_at	MBOAT2	2.97258	2.26575	-0.0129324	-0.55046	0.567452	2.40513
217667_at	SEC14L1P1	0.219463	-1.57257	-2.28633	-2.69323	-2.18404	2.40351
235388_at	CHD9	0.8784	-1.64218	-2.85141	-0.0792884	-1.52429	2.40269
202766_s_at	FBN1	1.25244	-0.606874	-1.82775	-1.01149	-1.1487	2.40115
228987_at	FAM49B	3.75469	-0.00560194	2.4465	1.62176	1.35422	2.40047
218311_at	MAP4K3	1.21734	-2.73479	-2.19957	1.38607	-1.18276	2.4001
241826_x_at	ZNF738	-0.0426303	-2.42817	-2.19957	-2.69323	-2.44032	2.39769
232774_x_at	ZIK1	0.988692	-1.64218	-1.74245	-0.839672	-1.4081	2.39679
232195_at	GPR158	1.6839	-2.01497	0.477938	-0.600727	-0.712586	2.39648
217849_s_at	CDC42BPB	0.337536	-1.64218	-2.01778	-2.51658	-2.05885	2.39638
219359_at	ATHL1	4.16106	1.96367	0.587852	2.74621	1.76591	2.39516
241804_at	-	0.173169	-1.78874	-2.52153	-2.35045	-2.22024	2.39341
224414_s_at	CARD6	1.57717	-1.72177	-1.09087	0.364237	-0.816135	2.39331
243996_at	-	0.775972	-0.715382	-2.72868	-1.4074	-1.61715	2.39313
204567_s_at	ABCG1	0.482965	-2.42817	-0.412226	-2.88909	-1.90983	2.39279
228310_at	ENAH	0.902912	-1.78874	-0.921635	-1.75856	-1.48965	2.39256
242918_at	NASP	0.853466	-1.64218	-1.17573	-1.79536	-1.53776	2.39122
216511_s_at	TCF7L2	0.639478	-2.16985	-2.37231	-0.710887	-1.75102	2.39049
218718_at	PDGFC	0.219463	-2.55344	-2.28633	-1.67327	-2.17101	2.39048
234562_x_at	-	0.410455	-2.23082	-2.43974	-1.26516	-1.97857	2.38903
227428_at	GABPA	2.77247	1.73511	-0.921635	0.338049	0.383841	2.38863
205442_at	MFAP3L	-0.0426303	-2.42817	-2.19957	-2.66256	-2.4301	2.38747
205975_s_at	HOXD1	1.5478	-0.400657	-0.921635	-1.19557	-0.839289	2.38708
236782_at	SAMD3	4.89448	1.87077	1.84643	3.80613	2.50778	2.3867
222557_at	STMN3	2.82239	-0.949162	1.39873	0.861758	0.437108	2.38528
209967_s_at	CREM	4.32237	2.75846	2.23024	0.824223	1.93764	2.38473
1557137_at	TMEM17	0.136784	-2.36074	-1.82775	-2.55496	-2.24782	2.3846
206873_at	CA6	2.56959	-0.891274	2.99591	-1.54717	0.185823	2.38376
244462_at	ZNF224	1.48866	-2.098	-1.74245	1.15612	-0.894774	2.38344
213002_at	MARCKS	0.694091	-1.57257	-1.46101	-2.03187	-1.68848	2.38257
226103_at	NEXN	1.0578	-2.23082	0.950937	-2.69323	-1.32437	2.38217
201566_x_at	ID2	5.89445	2.43949	2.82058	5.27731	3.51246	2.38199
226864_at	PKIA	0.724403	0.0311099	-2.37231	-2.63137	-1.65752	2.38193
226910_at	COMMD2	3.93582	3.12603	1.15871	0.377194	1.55398	2.38184
238747_at	CACNA1E	0.902912	-1.94715	-0.759319	-1.72839	-1.47829	2.3812
222391_at	TMEM30A	5.05955	2.3005	1.62091	4.11409	2.6785	2.38105
201397_at	PHGDH	2.7791	0.780052	0.323158	0.0952088	0.399473	2.37963
239768_x_at	GPATCH2	-0.0426303	-1.94715	-2.85141	-2.46281	-2.42045	2.37782
1561578_s_at	SLC25A53	1.47386	-0.305104	-1.82775	-0.577148	-0.903335	2.3772
204671_s_at	ANKRD6	0.219463	-2.098	-2.10956	-2.25692	-2.15483	2.37429
209460_at	ABAT	2.42629	-0.606874	-1.09087	1.8572	0.0531521	2.37314
1564356_at	ZNF568	-0.314935	-2.61188	-2.66751	-2.78351	-2.68763	2.3727
204410_at	EIF1AY	3.37667	3.11729	-2.28633	2.18239	1.00445	2.37222
1556054_at	-	0.751647	-1.22328	-2.72868	-0.909083	-1.62035	2.372
1554821_a_at	ZBED1	1.9129	-0.606874	0.187574	-0.955783	-0.458361	2.37126
231791_at	ASAH2B	1.07555	0.571295	-2.19957	-2.25692	-1.29506	2.37061
223696_at	ARSD	1.19766	-2.23082	1.08153	-2.36736	-1.17222	2.36988
229530_at	GUCY1A3	-0.0933687	-2.73479	-2.28633	-2.36736	-2.46283	2.36946
229586_at	CHD9	2.25164	-0.124738	-1.3695	1.14094	-0.117767	2.36941
236641_at	KIF14	3.94094	3.56771	0.812126	0.338049	1.57263	2.36831
243512_x_at	-	-0.198326	-2.098	-2.52153	-3.07304	-2.56419	2.36586
241815_at	-	1.235	-1.78874	-1.3695	-0.23147	-1.1299	2.3649
229156_s_at	PRKAG2-AS1	1.51781	2.69066	-2.72868	-2.5009	-0.846308	2.36412
227080_at	ZNF697	0.668341	-1.57257	-1.65374	-1.86014	-1.69548	2.36382
31874_at	GAS2L1	2.23023	3.3424	-1.8797	-1.86229	-0.133197	2.36343
1561004_at	-	0.60461	-1.64218	-1.65374	-1.97405	-1.75666	2.36127
243824_at	-	1.48866	-1.64218	-2.01778	1.04221	-0.872582	2.36124
211996_s_at	61E3.4 /// LOC100132247 /// LOC100652992 /// LOC595101 /// LOC613037 /// LOC728888 /// NPIPL3	4.96019	2.79425	1.00836	3.99535	2.59932	2.36087
219427_at	FAT4	1.57717	-2.36074	2.09541	-2.08105	-0.782128	2.3593
37408_at	MRC2	2.96493	0.584545	0.287559	0.944848	0.605651	2.35928
242258_at	-	-0.0933687	-2.84614	-2.79305	-1.70999	-2.44973	2.35636
226018_at	C7orf41	0.410455	-2.36074	-1.65374	-1.82281	-1.94576	2.35622
213233_s_at	KLHL9	2.88637	-2.16985	2.03016	1.73103	0.530447	2.35592
213478_at	KAZN	0.694091	-2.098	-2.28633	-0.600727	-1.66168	2.35578
203438_at	STC2	1.01551	-0.54384	-1.65374	-1.82281	-1.34013	2.35564
1561660_at	SLC25A53	1.61812	-0.54384	-1.09087	-0.577148	-0.737285	2.35541
222862_s_at	AK5	1.15933	-1.64218	-0.605675	-1.34022	-1.19602	2.35535
214314_s_at	EIF5B	3.35098	2.16564	-0.605675	1.42734	0.99577	2.35521
219446_at	RIC8B	1.85583	-0.949162	1.18108	-1.72839	-0.498826	2.35466
203595_s_at	IFIT5	2.03184	-0.949162	-0.759319	0.743587	-0.321631	2.35347
244030_at	STYX	2.33097	0.729963	0.0433445	-0.839672	-0.0221212	2.35309
202295_s_at	CTSH	4.40971	2.97827	3.8659	-0.669657	2.05817	2.35154
212774_at	ZNF238	1.90189	1.10691	-1.09087	-1.36455	-0.449502	2.35139
39582_at	CYLD	3.87051	1.48394	1.36737	1.70867	1.51999	2.35052
228812_at	-	2.88077	1.56834	-1.3695	1.3925	0.530447	2.35032
232014_at	ZNF30	0.8784	-2.36074	-2.19957	0.144632	-1.47189	2.35029
232569_at	-	0.853466	-0.891274	-2.66751	-0.931347	-1.49671	2.35018
227013_at	LATS2	1.37697	-1.78874	-2.52153	1.3925	-0.972593	2.34957
1556126_s_at	-	1.07555	-1.35793	-2.10956	-0.352142	-1.27321	2.34876
1560686_at	ITGAD	2.18869	-0.345522	0.279274	-0.41286	-0.159702	2.34839
229602_at	-	1.21734	-0.833051	-2.01778	-0.540138	-1.13032	2.34766
223875_s_at	EPC1	1.78447	-0.891274	0.0433445	-0.839672	-0.562534	2.347
233362_at	ZNF341	1.71065	-1.14657	-0.346462	-0.41286	-0.635298	2.34595
213278_at	MTMR9	2.73448	0.701662	-1.17573	1.64078	0.388904	2.34558
240661_at	LOC100506459	0.694091	-1.86893	-1.65374	-1.43131	-1.65133	2.34542
203845_at	KAT2B	5.21268	3.16709	1.57096	3.86508	2.86771	2.34497
224254_x_at	-	1.85583	-0.345522	-2.28633	1.17115	-0.4869	2.34273
222196_at	LOC389906	1.17771	-2.42817	-0.283008	-0.7836	-1.16493	2.34263
223707_at	RPL27A /// SNORA3	0.948581	-1.35793	-1.00016	-1.82281	-1.39363	2.34221
200630_x_at	SET	7.45633	5.96046	4.25093	5.13252	5.11463	2.3417
229244_at	LSAMP	1.37697	-0.606874	-1.2701	-1.01149	-0.962822	2.3398
225732_at	KLHDC5	3.83462	2.61262	0.438412	1.43359	1.49487	2.33975
204689_at	HHEX	0.0918738	-2.49428	-1.74245	-2.5009	-2.24588	2.33775
204362_at	SKAP2	3.56578	2.94187	2.86846	-2.12306	1.22909	2.33669
225726_s_at	PLEKHH1	1.07555	-1.64218	-0.412226	-1.72839	-1.26093	2.33648
230020_at	NAA38	1.74803	-0.715382	-0.674605	-0.375161	-0.588382	2.33641
220095_at	CNTLN	0.219463	-2.29702	-1.74245	-2.31086	-2.11678	2.33624
236474_at	-	1.17771	-0.400657	-1.5598	-1.51479	-1.15842	2.33613
1553185_at	RASEF	3.40658	1.19634	-1.65374	3.66991	1.07084	2.33575
235409_at	MGA	1.8919	-0.345522	0.279274	-1.26516	-0.443801	2.3357
208890_s_at	PLXNB2	1.9129	-0.124738	-0.84462	-0.298493	-0.422617	2.33552
1556049_at	RTN4	1.53217	-0.715382	-1.00016	-0.687268	-0.800938	2.33311
226310_at	RICTOR	3.09465	1.42139	-1.3695	2.23519	0.762361	2.33229
220350_at	ZNF235	0.751647	-1.64218	-1.3695	-1.72839	-1.58002	2.33167
225997_at	MOB1B	3.44427	2.43949	-0.346462	1.24759	1.11354	2.33073
232396_at	-	0.639478	-1.78874	-1.82775	-1.45607	-1.69085	2.33033
206507_at	ZSCAN12	1.0358	-1.42469	0.0433445	-2.5009	-1.29408	2.32988
232315_at	ZNF880	-0.378843	-2.73479	-2.66751	-2.72374	-2.70868	2.32984
244031_at	-	0.512181	-1.50817	-3.01334	-0.931347	-1.81762	2.3298
222663_at	RIOK2	2.59169	1.58535	-0.921635	0.126026	0.263247	2.32844
219654_at	PTPLA	2.70056	2.13805	-1.74245	0.720791	0.372131	2.32843
222773_s_at	GALNT12	0.694091	-1.42469	-1.65374	-1.82281	-1.63375	2.32784
203570_at	LOXL1	0.668341	-1.35793	-1.00016	-2.6185	-1.65886	2.3272
210985_s_at	SP100	0.482965	-1.57257	-2.43974	-1.51479	-1.84237	2.32533
228711_at	ZNF37A	3.08397	1.0671	-0.759319	1.96892	0.758903	2.32506
222825_at	OTUD6B	4.08593	2.78201	0.551165	1.94944	1.76087	2.32506
202984_s_at	BAG5	3.10956	0.981902	0.748654	0.631311	0.787289	2.32227
222071_s_at	SLCO4C1	1.43924	-0.345522	0.359288	-2.66256	-0.882932	2.32217
220076_at	ANKH	0.775972	-1.57257	-1.2701	-1.79536	-1.54601	2.32198
221234_s_at	BACH2	2.91678	2.24092	2.27339	-2.72374	0.596859	2.31992
221261_x_at	MAGED4 /// MAGED4B /// SNORA11D /// SNORA11E	0.60461	-1.57257	-1.74245	-1.82281	-1.71261	2.31722
1570143_at	-	2.2706	-0.891274	-1.5598	2.31517	-0.0453015	2.3159
238907_at	ZNF780A	0.8784	-1.22328	-2.59701	-0.491288	-1.43719	2.31559
215006_at	-	3.05244	0.370857	0.323158	1.5183	0.73744	2.315
236242_at	-	1.13883	-1.86893	-0.226571	-1.43131	-1.1756	2.31444
201363_s_at	IVNS1ABP	4.9486	2.39114	3.15646	2.35767	2.63509	2.3135
228108_at	PPM1L	0.775972	-0.124738	-2.72868	-1.75856	-1.53733	2.3133
235612_at	-	2.76641	2.00534	-0.84462	0.199869	0.453529	2.31288
202191_s_at	GAS7	1.37697	-1.14657	0.230531	-1.88954	-0.935193	2.31217
204530_s_at	TOX	1.235	-2.098	-1.00016	-0.131358	-1.07651	2.3115
227197_at	ARHGEF26	0.0918738	-2.01497	-2.66751	-1.97405	-2.21884	2.31072
219532_at	ELOVL4	1.17771	1.37324	-2.10956	-2.66256	-1.13296	2.31067
238142_at	-	1.97937	-0.54384	-0.11876	-0.330984	-0.331195	2.31056
212179_at	PNISR	3.63791	0.870693	-0.674605	3.78613	1.32741	2.31051
238575_at	OSBPL6	0.694091	-0.606874	-2.28633	-1.95377	-1.61566	2.30975
213610_s_at	KLHL23 /// PHOSPHO2-KLHL23	3.97023	3.87315	-0.0628352	1.17115	1.66049	2.30974
227980_at	ZNF322	2.3818	1.51312	0.900153	-2.19462	0.0728852	2.30891
212522_at	PDE8A	1.98981	0.402966	-0.759319	-0.600727	-0.319027	2.30884
240066_at	-	0.301405	-1.78874	-2.37231	-1.86014	-2.00706	2.30847
229298_at	KBTBD7	1.0578	-2.84614	0.359288	-1.26516	-1.25067	2.30847
235532_at	-	1.79879	0.0709939	0.0433445	-1.64316	-0.509608	2.30839
225900_at	EXOC6B	1.0358	-1.27686	-1.17573	-1.36455	-1.27238	2.30818
220416_at	ATP8B4	3.55808	2.76966	0.0902606	0.891554	1.25049	2.30759
204949_at	ICAM3	5.38768	4.96306	5.59251	-1.31428	3.08043	2.30725
208835_s_at	LUC7L3	5.71298	3.91859	2.63723	3.66362	3.40648	2.3065
232161_x_at	PTPN4	0.376026	-1.22328	-2.43974	-2.12306	-1.92869	2.30472
204718_at	EPHB6	1.21734	-1.57257	-0.171841	-1.51479	-1.0864	2.30374
221833_at	LOC100507577 /// LONP2	1.65925	-1.14657	-1.93359	1.14855	-0.643871	2.30312
228531_at	SAMD9	3.31615	1.51312	0.513537	1.01539	1.01402	2.30213
209451_at	TANK	5.24376	3.11192	2.90756	2.80641	2.94196	2.3018
212094_at	PEG10	4.68366	4.89108	4.60549	-2.35045	2.38204	2.30162
210094_s_at	PARD3	2.3818	0.402966	0.926872	-1.08592	0.0813062	2.30049
219754_at	RBM41	1.71065	-0.215003	-1.82775	0.273816	-0.589647	2.3003
203787_at	SSBP2	3.64454	3.06873	1.97682	-1.01149	1.34469	2.29985
225597_at	SLC45A4	1.80943	-0.663036	1.08153	-1.88954	-0.490347	2.29978
201418_s_at	SOX4	2.96731	0.402966	1.2266	0.377194	0.668919	2.29839
229123_at	-	1.45891	-1.35793	-2.10956	0.949362	-0.839377	2.29829
228274_at	SDSL	1.26968	-0.457316	-0.674605	-1.95377	-1.02856	2.29825
206662_at	GLRX	5.60053	2.74654	4.14016	3.0207	3.30247	2.29806
213457_at	MFHAS1	3.80389	2.57267	3.49272	-1.54717	1.50607	2.29782
235204_at	ENTPD7	1.35937	-2.01497	0.279274	-1.07719	-0.937629	2.297
226164_x_at	RIMKLB	0.260973	-0.776979	-2.66751	-2.66256	-2.03568	2.29666
232351_at	-	2.14078	-0.266347	-0.474701	0.273816	-0.155744	2.29652
240633_at	DOK7	1.0358	-1.42469	-1.09087	-1.26516	-1.26024	2.29604
235304_at	LOC100507486	-0.378843	-2.78798	-2.28633	-2.94935	-2.67455	2.29571
1552318_at	GIMAP1	1.59095	-0.833051	0.477938	-1.75856	-0.704558	2.29551
231111_at	-	1.42392	-0.776979	-2.19957	0.364237	-0.87077	2.2947
205079_s_at	MPDZ	1.42392	-1.14657	-0.605675	-0.858792	-0.870347	2.29427
235039_x_at	LIN9	1.51781	0.370857	-1.09087	-1.60841	-0.77614	2.29395
231175_at	BEND6	-0.0933687	-2.29702	-2.85141	-2.01283	-2.38709	2.29372
244552_at	ZNF788	0.410455	-1.64218	-1.65374	-2.35045	-1.88213	2.29258
203791_at	DMXL1	2.97731	1.14565	-1.74245	2.65226	0.685151	2.29216
239619_at	-	0.301405	-1.42469	-2.37231	-2.17167	-1.98956	2.29096
242934_at	-	1.50477	-0.891274	-0.605675	-0.858792	-0.785247	2.29001
220442_at	GALNT4 /// POC1B-GALNT4	2.19863	0.870693	-0.674605	-0.469752	-0.0912215	2.28985
203156_at	AKAP11	4.3705	2.94736	0.0433445	3.25388	2.08153	2.28898
230048_at	IFRD1	1.63019	-1.0793	-1.17573	0.284222	-0.656936	2.28712
226922_at	RANBP2	2.9385	1.95279	-1.74245	1.74741	0.652584	2.28591
225438_at	NUDCD1	1.01551	-1.94715	0.0902606	-1.95377	-1.27022	2.28572
229531_at	-	0.927014	-1.42469	-2.10956	-0.540138	-1.35813	2.28515
229234_at	ZC3H12B	0.0493545	-2.49428	-1.74245	-2.46281	-2.23318	2.28253
219355_at	CXorf57	2.26202	1.97554	0.397779	-2.43479	-0.0204887	2.2825
212254_s_at	DST /// LOC100652766	1.71065	-1.78874	-2.19957	2.27487	-0.571148	2.2818
228869_at	SNX20	3.84443	-0.891274	4.44693	1.13328	1.56298	2.28145
226030_at	ACADSB	1.85583	-0.124738	-1.2701	0.126026	-0.422938	2.27877
225845_at	ZBTB44	4.01641	3.1946	-1.65374	3.67322	1.73802	2.27838
221591_s_at	FAM64A	2.77247	2.33275	0.187574	-1.03221	0.496035	2.27643
219695_at	SMPD3	1.69797	-0.0468921	-0.346462	-1.34022	-0.577858	2.27583
1555870_at	RNF207	1.47386	-0.891274	-0.84462	-0.669657	-0.80185	2.27571
202907_s_at	NBN	5.13321	3.16285	2.1644	3.24591	2.85772	2.27549
227772_at	LATS1	2.96149	0.0709939	0.230531	1.75865	0.686725	2.27476
230192_at	TRIM13	1.71065	-1.86893	-0.0628352	0.242611	-0.563052	2.2737
242969_at	ZNF780B	0.694091	-1.72177	-1.3695	-1.64316	-1.57814	2.27224
239033_at	-	2.32356	0.173629	-0.921635	0.902852	0.0516153	2.27195
242494_at	-	0.482965	-1.64218	-2.43974	-1.28348	-1.78847	2.27143
202358_s_at	SNX19	2.33998	0.519239	-0.283008	-0.0287479	0.0691613	2.27081
225639_at	SKAP2	2.91678	1.93078	2.56252	-2.55496	0.646113	2.27066
216894_x_at	CDKN1C	1.0358	-1.14657	-2.01778	-0.540138	-1.23483	2.27063
206070_s_at	EPHA3	-0.496453	-2.78798	-2.72868	-2.78351	-2.76673	2.27027
218092_s_at	AGFG1	5.11055	2.84162	3.17376	2.50656	2.84065	2.2699
226814_at	ADAMTS9	0.301405	-1.72177	-1.82775	-2.35045	-1.96666	2.26807
202729_s_at	LTBP1	1.64611	-0.305104	-0.84462	-0.710887	-0.620204	2.26632
243462_s_at	-	-0.145055	-2.36074	-2.37231	-2.5009	-2.41132	2.26626
203006_at	INPP5A	1.13883	-0.400657	-1.09087	-1.88954	-1.12702	2.26586
212446_s_at	CERS6	3.05244	1.70689	-2.66751	3.32069	0.786691	2.26575
202481_at	DHRS3	3.29019	0.680729	2.67778	-0.27806	1.02682	2.26338
215164_at	-	-0.0426303	-2.16985	-2.79305	-1.95377	-2.30556	2.26293
233152_x_at	-	0.410455	-1.94715	-2.79305	-0.814004	-1.8514	2.26186
236047_at	XKR6	0.57167	-1.22328	-2.19957	-1.64316	-1.68867	2.26034
220770_s_at	C5orf54	0.639478	-2.36074	-0.921635	-1.57919	-1.62052	2.26
225465_at	MAGI1	2.30696	-0.833051	0.279274	0.695041	0.0470881	2.25987
204523_at	ZNF140	2.36505	1.55545	1.31523	-2.55496	0.105242	2.25981
226115_at	AHCTF1	3.0786	1.72235	-1.09087	1.82549	0.81899	2.25961
218424_s_at	STEAP3	2.35701	2.00534	-0.346462	-1.36455	0.0981085	2.2589
228027_at	ARMCX5-GPRASP2 /// GPRASP2	0.260973	-1.94715	-1.93359	-2.10462	-1.99512	2.25609
214163_at	HSPB11	1.48866	-2.098	-1.2701	1.06853	-0.766522	2.25518
219353_at	NHLRC2	2.05191	0.0311099	-1.82775	1.18788	-0.202923	2.25483
231852_at	ERI1	4.21989	2.82501	1.05755	2.01443	1.96566	2.25423
225655_at	UHRF1	6.22902	4.09546	5.33033	2.49913	3.97497	2.25405
231869_at	KIAA1586	1.64611	-0.215003	-0.84462	-0.758654	-0.606092	2.25221
240019_at	-	-0.258171	-2.42817	-2.66751	-2.43479	-2.51016	2.25199
218331_s_at	FAM208B	3.44085	1.94293	-0.921635	2.54601	1.1891	2.25175
242708_at	-	-0.0426303	-2.78798	-1.74245	-2.35045	-2.29363	2.251
216899_s_at	SKAP2	2.59853	1.85916	1.73996	-2.55496	0.348055	2.25047
204969_s_at	RDX	0.8784	-2.01497	-2.28633	0.185182	-1.37204	2.25044
235561_at	TXNL1	0.00192082	-1.64218	-2.52153	-2.58092	-2.24821	2.25013
204702_s_at	NFE2L3	2.61278	0.701662	1.62091	-1.23438	0.362729	2.25005
216565_x_at	-	5.37679	2.96858	2.45494	3.95928	3.1276	2.24919
228315_at	ZMAT3	2.79228	-1.50817	-0.11876	3.25652	0.543196	2.24909
1556347_at	-	0.482965	-2.16985	-2.28633	-0.839672	-1.76528	2.24825
224876_at	C5orf24	5.06832	3.27105	1.62091	3.57139	2.82112	2.2472
225406_at	TWSG1	2.6878	2.0489	2.1644	-2.88909	0.441406	2.24639
228160_at	LOC339290	1.35937	-0.833051	-0.674605	-1.14783	-0.885164	2.24453
203967_at	CDC6	4.25364	2.26575	3.77384	-0.0122224	2.00912	2.24452
223645_s_at	TXLNG2P	1.83514	-1.94715	-0.921635	1.64078	-0.409333	2.24447
225855_at	EPB41L5	1.26968	-1.14657	-0.226571	-1.54717	-0.973438	2.24312
202662_s_at	ITPR2	1.95826	1.0671	-1.2701	-0.651383	-0.284794	2.24305
222201_s_at	CASP8AP2	4.1504	2.00534	0.748654	2.9695	1.90783	2.24257
227426_at	SOS1	5.40583	3.8043	1.3779	4.30801	3.1634	2.24242
210095_s_at	IGFBP3	3.34693	4.81801	-0.545087	-0.955783	1.10572	2.24121
238041_at	TCF12	1.92274	-0.305104	-1.74245	1.09439	-0.317722	2.24046
232614_at	-	2.00017	-0.345522	-1.09087	0.720791	-0.238533	2.23871
1558028_x_at	LOC647979	2.88077	0.629757	-0.0129324	1.31003	0.642284	2.23848
239138_at	NAA50	1.07555	-0.400657	-1.65374	-1.43131	-1.1619	2.23746
226134_s_at	-	4.86954	2.54323	1.73996	3.61464	2.63261	2.23693
232679_at	-	0.00192082	-2.42817	-1.65374	-2.6185	-2.23347	2.23539
211611_s_at	ATF6B /// TNXB	1.48866	-0.949162	-0.11876	-1.17078	-0.746235	2.2349
232847_at	SALL3	-0.0933687	-2.55344	-2.01778	-2.41313	-2.32812	2.23475
228960_at	NARG2	1.37697	0.341336	-1.2701	-1.64316	-0.85731	2.23428
207691_x_at	ENTPD1	3.08397	-1.94715	-1.65374	6.15785	0.85232	2.23165
228630_at	ZNF84	2.57722	0.701662	-0.759319	1.09439	0.345577	2.23165
204540_at	EEF1A2	1.45891	0.0709939	-1.65374	-0.734046	-0.772266	2.23118
224722_at	MIB1	2.62556	1.69388	-0.545087	0.0363962	0.395064	2.23049
235074_at	SPRED1	1.07555	1.10691	-1.65374	-2.91617	-1.15434	2.22989
1558943_x_at	ZNF765	2.96731	1.49524	-0.283008	1.00074	0.737658	2.22965
229157_at	PRKAG2-AS1	1.84552	3.56378	-2.19957	-2.51658	-0.384124	2.22964
222774_s_at	NETO2	1.3235	2.31671	-2.66751	-2.36736	-0.906054	2.22955
232297_at	KLHL5	2.396	0.854416	-1.93359	1.57873	0.166519	2.22948
229969_at	SEC63	2.20849	0.830843	-1.17573	0.284222	-0.0202217	2.22871
238057_at	USP45	1.65925	-0.305104	-2.52153	1.11979	-0.56895	2.2282
226942_at	PHF20L1	4.04947	1.43709	1.2266	2.8046	1.82276	2.22671
243527_at	-	2.0217	-0.305104	-2.43974	2.13143	-0.20447	2.22617
207002_s_at	PLAGL1	1.5478	0.893631	-2.01778	-0.909083	-0.677743	2.22554
242273_at	-	1.50477	-0.305104	-1.82775	-0.0287479	-0.720535	2.2253
223216_x_at	FBXO16 /// ZNF395	2.62556	1.91965	0.477938	-1.19557	0.40067	2.22489
228464_at	MIR3685	1.57717	-0.606874	-1.3695	0.0363962	-0.646658	2.22383
219342_at	CASD1	3.63459	1.45262	0.513537	2.26702	1.41106	2.22353
226350_at	CHML	4.28195	2.24092	0.230531	3.7039	2.05845	2.2235
204415_at	IFI6	4.48397	2.37493	2.68563	1.72595	2.26217	2.2218
243514_at	-	1.53217	-1.50817	-0.84462	0.284222	-0.689524	2.22169
219570_at	KIF16B	-0.439561	-2.73479	-2.66751	-2.58092	-2.66107	2.22151
209184_s_at	IRS2	0.724403	-1.78874	-1.2701	-1.43131	-1.49672	2.22112
225017_at	CCDC14	4.48581	1.90843	1.08153	3.80613	2.26536	2.22045
237632_at	-	0.173169	-2.42817	-2.37231	-1.34022	-2.0469	2.22007
213916_at	ZNF20 /// ZNF625-ZNF20	0.853466	-1.72177	0.143427	-2.51658	-1.36498	2.21844
1560433_at	-	1.45515	-0.535878	-0.960365	-0.78992	-0.762054	2.21721
238915_at	-	1.48866	-1.14657	-0.759319	-0.27806	-0.727984	2.21665
235394_at	PLAA	0.825765	-1.27686	-2.37231	-0.522194	-1.39046	2.21622
230479_at	EIF3F	1.26968	0.173629	-2.59701	-0.41286	-0.945413	2.2151
229628_s_at	C9orf174 /// LOC100499484-C9ORF174	0.540817	-1.0793	-2.01778	-1.92389	-1.67366	2.21447
210239_at	IRX5	0.301405	-2.29702	-1.2701	-2.17167	-1.91293	2.21434
242443_at	EML5	-0.0426303	-1.86893	-2.72868	-2.17167	-2.25643	2.2138
1558101_at	NFIA	-0.258171	-2.16985	-2.52153	-2.72374	-2.47171	2.21354
214723_x_at	ANKRD36	1.07555	-1.78874	-2.52153	0.902852	-1.13581	2.21136
238045_at	TMEM65	2.86327	0.962506	1.94993	-0.955783	0.652218	2.21105
218704_at	RNF43	1.96885	0.0709939	-0.0129324	-0.7836	-0.241846	2.2107
213158_at	-	-0.198326	-2.73479	-2.66751	-1.82281	-2.40837	2.21004
225332_at	OIP5-AS1	4.30513	3.17601	1.2742	1.83613	2.09545	2.20968
209532_at	PLAA	0.8784	-1.78874	-2.19957	2.30717e-05	-1.32943	2.20783
213933_at	PTGER3	0.0493545	-2.16985	-2.19957	-2.10462	-2.15801	2.20737
226821_at	-	3.02631	2.31671	-1.65374	1.79428	0.819081	2.20723
205296_at	RBL1	2.5563	1.56834	-0.921635	0.402727	0.349812	2.20649
1559037_a_at	-	0.799897	-0.833051	-1.74245	-1.64316	-1.40622	2.20612
230152_at	WDR52	0.724403	-1.27686	-1.93359	-1.23438	-1.48161	2.20602
212509_s_at	MXRA7	4.56562	4.99775	3.03788	-0.955783	2.35995	2.20567
236228_at	LOC100130744	0.853466	-1.50817	-1.46101	-1.08592	-1.3517	2.20517
225516_at	SLC7A2	1.235	-0.949162	-1.00016	-0.955783	-0.968369	2.20337
217989_at	HSD17B11	3.44825	0.916209	2.76891	0.0523571	1.24582	2.20243
221751_at	PANK3	4.90541	4.0276	0.587852	3.49618	2.70388	2.20153
231087_at	-	0.136784	-1.86893	-1.74245	-2.58092	-2.0641	2.20088
1553186_x_at	RASEF	2.42629	0.629757	-2.66751	2.7145	0.225581	2.20071
224568_x_at	LOC100507645 /// MALAT1	2.76641	0.20649	-1.3695	2.86246	0.566484	2.19992
232398_at	CCDC150	1.48866	0.519239	-1.3695	-1.28348	-0.711248	2.19991
226776_at	ENY2	1.92274	0.519239	0.230531	-1.57919	-0.276472	2.19921
223249_at	CLDN12	1.13883	-2.29702	-1.5598	0.676737	-1.06003	2.19886
1557780_at	-	0.301405	-1.72177	-2.10956	-1.86014	-1.89716	2.19857
205471_s_at	DACH1	-0.145055	-2.55344	-2.10956	-2.36736	-2.34345	2.1984
211153_s_at	TNFSF11	0.447151	-1.86893	-1.65374	-1.72839	-1.75036	2.19751
215983_s_at	UBXN8	3.45975	2.75846	1.03112	2.30717e-05	1.2632	2.19655
239209_at	-	0.0493545	-1.86893	-2.10956	-2.46281	-2.1471	2.19646
202149_at	NEDD9	4.79366	4.34116	4.71965	-1.26516	2.59855	2.19511
219667_s_at	BANK1	-0.198326	-2.78798	-2.28633	-2.10462	-2.39297	2.19465
230760_at	ZFY	1.56326	0.519239	-2.52153	0.110802	-0.630497	2.19375
201841_s_at	HSPB1	2.27914	1.83448	-1.46101	-0.113812	0.0865516	2.19259
227489_at	SMURF2	2.92822	0.757724	-0.412226	1.86184	0.735779	2.19244
219765_at	ZNF329	1.47386	-0.305104	0.842848	-2.69323	-0.718496	2.19236
217743_s_at	TMEM30A	4.41398	2.1289	0.551165	3.98555	2.22187	2.19211
211105_s_at	NFATC1	1.94652	-0.504856	-0.283008	0.0523571	-0.245169	2.19169
231732_at	SMPD3	1.07555	-0.833051	-1.00016	-1.51479	-1.116	2.19155
235611_at	SREK1	1.3235	-1.22328	-1.74245	0.364237	-0.867166	2.19067
200644_at	MARCKSL1	3.65113	2.0489	3.67944	-1.34022	1.46271	2.18842
1559096_x_at	FBXO9	1.43924	-1.57257	-1.00016	0.328106	-0.748208	2.18745
204507_s_at	PPP3R1	3.59548	1.55545	2.52001	0.155949	1.41047	2.18501
228282_at	MFSD8	1.95826	-0.124738	-1.93359	1.38607	-0.224086	2.18235
228333_at	ZEB2	0.724403	-2.29702	-2.37231	0.297879	-1.45715	2.18155
204754_at	HLF	0.482965	-1.50817	-1.82775	-1.75856	-1.69816	2.18113
211202_s_at	KDM5B	2.38891	-1.50817	-1.2701	3.40376	0.208495	2.18042
207703_at	NLGN4Y	0.376026	-2.67403	-2.43974	-0.298493	-1.80409	2.18011
201839_s_at	EPCAM	-0.314935	-2.73479	-2.28633	-2.46281	-2.49464	2.17971
1555963_x_at	B3GNT7	0.447151	-2.098	-1.17573	-1.92389	-1.73254	2.17969
230653_at	-	2.22803	1.64064	-2.19957	0.705399	0.0488227	2.1792
203604_at	ZNF516	1.45891	0.0709939	-1.2701	-0.955783	-0.718297	2.17721
236401_at	GIMAP1	0.799897	-2.098	-0.171841	-1.86014	-1.37666	2.17656
1552486_s_at	LACTB	1.85583	0.701662	1.2266	-2.88909	-0.320277	2.17611
236531_at	-	0.136784	-1.78874	-2.37231	-1.95377	-2.03827	2.17506
201055_s_at	HNRNPA0	4.92866	3.25917	3.15646	1.84787	2.7545	2.17415
216049_at	RHOBTB3	-0.496453	-2.84614	-2.43974	-2.72374	-2.66987	2.17342
242431_at	-	1.40844	-1.94715	-1.09087	0.743587	-0.764809	2.17325
239563_at	-	0.825765	-0.715382	-1.65374	-1.67327	-1.34747	2.17323
225008_at	ASPH	-0.0933687	-1.22328	-2.85141	-2.72374	-2.26614	2.17277
226831_at	SLC25A46	4.3679	2.83571	0.926872	2.82375	2.19544	2.17246
203240_at	FCGBP	1.5478	-1.00487	0.397779	-1.26516	-0.624081	2.17188
209822_s_at	VLDLR	-0.198326	-2.36074	-2.28633	-2.46281	-2.36996	2.17163
231836_at	HKR1	1.93576	0.143619	1.18108	-2.03187	-0.235724	2.17148
224973_at	FAM46A	-0.439561	-2.78798	-2.01778	-3.02532	-2.61036	2.1708
204409_s_at	EIF1AY	3.92702	4.70584	-2.85141	3.41643	1.75696	2.17006
228584_at	SGCB	1.50477	0.757724	-0.171841	-2.58092	-0.665012	2.16978
1559094_at	FBXO9	0.948581	-1.86893	-1.5598	-0.23147	-1.22007	2.16865
215143_at	DPY19L2P2	2.1796	-0.305104	1.77101	-1.43131	0.0115317	2.16807
44783_s_at	HEY1	1.14725	-1.13912	-1.09087	-0.82924	-1.01974	2.16699
235730_at	-	0.219463	-2.23082	-2.43974	-1.17078	-1.94711	2.16658
240070_at	TIGIT	2.33097	-0.215003	2.81344	-2.10462	0.164607	2.16636
210644_s_at	LAIR1	2.75421	0.341336	1.80141	-0.375161	0.589196	2.16502
200953_s_at	CCND2	7.66917	5.42391	6.32255	4.76803	5.50483	2.16434
218266_s_at	NCS1	1.3235	-0.215003	-1.3695	-0.931347	-0.838616	2.16212
238735_at	-	0.173169	-2.55344	-2.79305	-0.617717	-1.98807	2.16124
226721_at	DPY19L4	2.8398	-0.0897137	-0.171841	2.30158	0.680008	2.1598
238067_at	TBC1D8B	-0.798891	-2.89162	-2.95893	-3.02532	-2.95862	2.15973
227987_at	VPS13A	1.96885	1.65413	-2.43974	0.214268	-0.190445	2.1593
36711_at	MAFF	2.8012	-0.325171	3.4683	-1.21485	0.642759	2.15844
236935_at	PTPN4	1.74803	-0.215003	-0.346462	-0.669657	-0.410374	2.1584
217047_s_at	FAM13A	0.301405	-2.098	-1.74245	-1.72839	-1.85628	2.15769
204557_s_at	DZIP1	-0.644418	-2.49428	-2.90319	-3.00839	-2.80195	2.15754
239264_at	-	0.751647	-2.61188	-2.66751	1.0625	-1.40563	2.15728
205543_at	HSPA4L	1.09502	1.97554	-2.85141	-2.31086	-1.06224	2.15726
235286_at	-	1.97937	0.434486	-0.474701	-0.491288	-0.177168	2.15654
214878_at	ZNF37A	0.0493545	-2.36074	-2.28633	-1.67327	-2.10678	2.15614
213262_at	SACS	3.95566	3.64241	-0.545087	2.30158	1.79963	2.15603
200995_at	IPO7	4.20496	2.67221	1.47615	2.00082	2.04973	2.15524
230930_at	LOC338620	-0.378843	-2.67403	-2.66751	-2.25692	-2.53282	2.15398
231940_at	ZNF529	2.37385	-2.55344	0.513537	2.70226	0.220788	2.15306
208859_s_at	ATRX	1.92274	0.545502	-2.10956	0.87329	-0.230257	2.153
237465_at	USP53	0.00192082	-2.42817	-1.82775	-2.19462	-2.15018	2.1521
205001_s_at	DDX3Y	3.48506	2.45499	-1.82775	3.3793	1.33551	2.14955
244659_at	LOC100131015	1.71065	-1.57257	-1.00016	1.25818	-0.438182	2.14883
232641_at	ZNF596	-0.0426303	-1.78874	-2.37231	-2.41313	-2.1914	2.14877
231873_at	BMPR2	1.26968	-1.0793	-1.46101	-0.0963342	-0.878882	2.14857
1563076_x_at	-	1.53217	-0.266347	-0.474701	-1.1073	-0.616117	2.14828
235043_at	FAM122A	1.235	-0.606874	-1.46101	-0.669657	-0.912515	2.14751
1558942_at	ZNF765	2.95564	1.73511	-0.171841	0.861758	0.808342	2.1473
231995_at	CAAP1	2.18869	0.571295	-1.2701	0.824223	0.0418048	2.14689
201072_s_at	SMARCC1	3.81626	1.56834	1.47615	1.96462	1.6697	2.14656
217759_at	TRIM44	4.15551	3.85952	-1.46101	3.62934	2.00928	2.14623
202517_at	CRMP1	2.8346	0.893631	1.5878	-0.41286	0.689525	2.14508
225601_at	HMGB3	3.2307	1.28577	1.45794	0.518486	1.0874	2.1433
241262_at	-	0.988692	-1.94715	-0.674605	-0.839672	-1.15381	2.1425
225018_at	SPIRE1	2.01046	0.545502	-2.01778	1.07853	-0.131248	2.14171
235588_at	ESCO2	2.17045	-0.124738	-0.0628352	0.273816	0.0287478	2.1417
232529_at	SP3	1.13883	-0.345522	-2.43974	-0.221623	-1.00229	2.14113
230469_at	RTKN2	-0.713969	-2.89162	-2.59701	-3.07304	-2.85389	2.13992
227234_at	LOC100132815	1.07555	-2.01497	0.551165	-1.72839	-1.06407	2.13962
224758_at	C7orf73	2.78571	0.916209	0.926872	0.0952088	0.646097	2.13961
227410_at	FAM43A	0.337536	-0.776979	-2.37231	-2.25692	-1.80207	2.13961
213353_at	ABCA5	1.01551	-1.64218	-2.19957	0.470818	-1.12364	2.13915
202630_at	APPBP2	2.30696	0.629757	-0.412226	0.297879	0.171803	2.13516
204492_at	ARHGAP11A	1.65925	1.49524	-1.65374	-1.26516	-0.474555	2.13381
207704_s_at	GAS7	1.30857	-0.949162	-0.11876	-1.4074	-0.825107	2.13367
235506_at	-	0.173169	-1.42469	-2.01778	-2.43479	-1.95909	2.13225
229041_s_at	LOC100505746	2.81066	-0.663036	2.63723	0.0643734	0.679523	2.13113
204837_at	MTMR9	2.87515	0.0709939	-0.171841	2.33616	0.745105	2.13004
219136_s_at	LMF1	0.512181	-1.50817	-1.82775	-1.51479	-1.61691	2.12909
235301_at	KIAA1324L	1.40844	-2.16985	1.2742	-1.26516	-0.720269	2.12871
243294_at	ZNF780B	-0.314935	-2.67403	-2.37231	-2.28138	-2.44257	2.12764
1559509_at	-	0.60461	-1.22328	-1.3695	-1.97405	-1.52228	2.12689
201015_s_at	JUP	2.05191	0.402966	-0.226571	-0.396265	-0.0732902	2.1252
209794_at	SRGAP3	1.50477	-0.345522	-0.605675	-0.909083	-0.620093	2.12486
238484_s_at	SSBP2	-0.258171	-2.23082	-2.28633	-2.63137	-2.38284	2.12467
226045_at	FRS2	0.751647	-1.22328	-2.37231	-0.522194	-1.3726	2.12424
1557113_at	LOC283588	1.01551	-1.35793	-2.19957	0.235479	-1.10734	2.12285
219376_at	ZNF322 /// ZNF322P1	1.30857	0.402966	0.0433445	-2.88909	-0.81426	2.12283
222582_at	PRKAG2	1.2901	0.940645	-1.46101	-1.97405	-0.831473	2.12157
238532_at	DPF3	2.88637	0.489507	1.57096	0.235479	0.765316	2.12105
219148_at	PBK	6.22594	5.35518	3.93882	3.0207	4.1049	2.12103
203343_at	UGDH	3.72297	2.10796	1.45794	1.24048	1.60213	2.12085
228990_at	SNHG12 /// SNORA16A /// SNORA44 /// SNORA61	4.3679	2.83571	2.00426	1.90181	2.24726	2.12064
229515_at	PAWR	-0.145055	-2.16985	-2.52153	-2.10462	-2.26533	2.12028
229689_s_at	DLG5	0.0918738	-0.400657	-2.79305	-2.88909	-2.0276	2.11947
228697_at	HINT3	2.3818	0.757724	1.43796	-1.4074	0.262761	2.11904
236330_at	-	0.301405	-1.00487	-1.82775	-2.6185	-1.81704	2.11844
219142_at	RASL11B	0.775972	-1.72177	-1.46101	-0.839672	-1.34082	2.11679
213595_s_at	CDC42BPA	1.51781	-0.305104	-0.226571	-1.26516	-0.598944	2.11675
235470_at	NAA38	2.98672	1.0671	0.551165	0.992306	0.870192	2.11653
222111_at	FAM63B	1.5478	0.280437	-2.43974	0.455647	-0.567884	2.11568
214615_at	P2RY10	0.540817	-1.50817	-1.09087	-2.12306	-1.57404	2.11485
235009_at	BOD1L1	0.853466	-1.64218	-1.82775	-0.311725	-1.26055	2.11402
227670_at	ZNF75A	2.85187	1.96367	0.279274	-0.0287479	0.738065	2.11381
1554614_a_at	PTBP2	1.3235	-0.0897137	-1.82775	-0.452537	-0.790001	2.1135
243747_at	ZNF599	-0.496453	-2.84614	-2.10956	-2.86563	-2.60711	2.11066
236622_at	PIGM	0.337536	-0.949162	-1.93359	-2.43479	-1.77251	2.11005
235349_at	FAM82A1	0.540817	-0.305104	-1.65374	-2.74873	-1.56919	2.11001
202508_s_at	SNAP25	-0.258171	-2.16985	-2.01778	-2.91617	-2.36793	2.10976
223658_at	KCNK6	0.173169	-1.50817	-2.01778	-2.28138	-1.93578	2.10895
201370_s_at	CUL3	2.40383	0.571295	0.187574	0.126026	0.294965	2.10886
240265_at	TRAF3IP3	1.01551	-1.72177	-1.74245	0.185182	-1.09301	2.10852
226809_at	LOC100216479 /// LOC100288897	0.136784	-2.23082	-1.46101	-2.21608	-1.9693	2.10609
223377_x_at	CISH	6.07348	4.95586	5.37144	1.57591	3.96774	2.10575
215264_at	EMX1	0.751647	-1.72177	-0.759319	-1.57919	-1.35343	2.10507
1556743_at	-	0.173169	-2.49428	-2.90319	-0.396265	-1.93125	2.10442
208050_s_at	CASP2	3.48874	1.49524	3.0727	-0.41286	1.38503	2.10372
235957_at	GRIP1	-0.378843	-2.42817	-2.66751	-2.35045	-2.48204	2.1032
213156_at	-	-0.314935	-2.78798	-2.66751	-1.79536	-2.41695	2.10202
205902_at	KCNN3	0.540817	-2.098	-1.2701	-1.31428	-1.56079	2.10161
235195_at	FBXW2	0.927014	-0.891274	-0.921635	-1.70999	-1.1743	2.10131
217889_s_at	CYBRD1	0.512181	-1.14657	-1.2701	-2.35045	-1.58904	2.10122
214239_x_at	PCGF2	0.825765	-1.57257	-0.674605	-1.57919	-1.27545	2.10122
203525_s_at	APC	2.32356	0.940645	-1.46101	1.18788	0.222502	2.10106
235178_x_at	ESCO2	-0.145055	-1.94715	-2.43974	-2.35045	-2.24578	2.10072
202304_at	FNDC3A	3.80389	1.64064	0.690093	2.78153	1.70409	2.09981
236620_at	RIF1	2.51063	1.04268	-0.759319	0.949362	0.410909	2.09972
238214_at	LRRC69	1.42392	-0.124738	-2.19957	0.297879	-0.675475	2.0994
226770_at	MAGI3	0.639478	-1.86893	-2.28633	-0.221623	-1.45896	2.09844
233553_at	-	0.173169	-2.23082	-2.10956	-1.43131	-1.9239	2.09707
226416_at	ERI1	5.48679	4.17766	2.74752	3.24591	3.39036	2.09642
213596_at	CASP4	0.8784	-0.776979	-2.01778	-0.858792	-1.21785	2.09625
226326_at	PCGF5	3.41047	2.31671	-0.921635	2.55032	1.31513	2.09534
212615_at	CHD9	2.58344	1.62838	-1.74245	1.57873	0.48822	2.09522
215021_s_at	NRXN3	0.988692	-0.776979	-1.65374	-0.884925	-1.10522	2.09391
243808_at	-	2.0217	0.105683	-2.37231	2.05043	-0.0720644	2.09376
218613_at	PSD3	0.00192082	-2.55344	-2.10956	-1.60841	-2.09047	2.09239
210987_x_at	TPM1	1.8919	0.729963	0.279274	-1.60841	-0.199725	2.09163
214030_at	CRYBG3	2.94495	0.143619	0.143427	2.27487	0.853971	2.09098
220254_at	LRP12	0.694091	-2.16985	-0.346462	-1.67327	-1.39653	2.09062
210676_x_at	RGPD3 /// RGPD4 /// RGPD5 /// RGPD6 /// RGPD8	2.14078	-0.345522	-0.605675	1.10225	0.0503514	2.09043
1564683_at	TBL3	0.60461	-2.098	-0.84462	-1.51479	-1.4858	2.09041
235846_at	FSBP /// RAD54B	1.37697	0.870693	-1.93359	-1.07719	-0.713364	2.09034
201621_at	NBL1	2.14078	-0.949162	-0.226571	1.33025	0.0515069	2.08927
239102_s_at	-	0.775972	-1.94715	-2.85141	0.861758	-1.31226	2.08824
209371_s_at	SH3BP2	1.42392	-1.27686	0.438412	-1.14783	-0.662096	2.08602
205379_at	CBR3	2.50336	0.757724	0.870638	-0.375161	0.417734	2.08563
210962_s_at	AKAP9	3.71984	2.03865	0.230531	2.63407	1.63442	2.08543
243491_at	-	0.825765	-0.457316	-1.74245	-1.57919	-1.25965	2.08542
219278_at	MAP3K6	1.47386	-0.0897137	-0.226571	-1.51479	-0.61036	2.08422
226847_at	FST	0.173169	-0.54384	-2.43974	-2.74873	-1.91077	2.08394
216037_x_at	TCF7L2	0.853466	-0.606874	-2.19957	-0.884925	-1.23046	2.08392
231925_at	-	-0.87389	-2.84614	-3.01334	-3.00839	-2.95595	2.08206
1567213_at	PNN	2.1124	0.402966	-0.283008	-0.0287479	0.0304035	2.08199
208809_s_at	C6orf62	5.92214	4.71408	3.32999	3.47665	3.84024	2.08189
1559584_a_at	C16orf54	3.01613	0.280437	4.63068	-2.10462	0.9355	2.08063
228152_s_at	DDX60L	3.30323	1.00315	-0.0129324	2.68076	1.22366	2.07957
228840_at	AMOTL1	1.78447	-0.833051	0.279274	-0.330984	-0.29492	2.07939
228585_at	ENTPD1	1.86946	-2.49428	-2.43974	4.30674	-0.209093	2.07856
215095_at	-	0.482965	-0.504856	-2.19957	-2.08105	-1.59516	2.07812
215528_at	-	0.60461	-0.949162	-1.82775	-1.64316	-1.47336	2.07797
232028_at	ZNF678	0.668341	-2.29702	-1.65374	-0.27806	-1.40961	2.07795
204048_s_at	PHACTR2	2.59853	1.73511	-2.28633	2.11307	0.520614	2.07791
201939_at	PLK2	-0.0426303	-2.42817	-2.66751	-1.26516	-2.12028	2.07765
223162_s_at	KIAA1147	3.84443	2.69719	3.27603	-0.669657	1.76785	2.07658
238631_at	-	0.60461	-1.22328	-1.17573	-2.01283	-1.47061	2.07522
204205_at	APOBEC3G	6.89566	5.27184	5.4269	3.76369	4.82081	2.07486
204334_at	KLF7	1.9129	-0.345522	-0.283008	0.144632	-0.161299	2.0742
238146_at	-	0.57167	-1.64218	-2.43974	-0.422506	-1.50147	2.07314
227959_at	-	0.540817	-1.00487	-1.09087	-2.5009	-1.53221	2.07303
215019_x_at	ZNF528	1.07555	-0.663036	-1.3695	-0.955783	-0.996106	2.07166
227448_at	ARGLU1	2.15198	-0.215003	-0.921635	1.378	0.0804528	2.07153
239482_x_at	ZNF708	1.11614	-0.663036	-1.82775	-0.375161	-0.955317	2.07146
213358_at	SOGA2	1.40844	-1.22328	1.05755	-1.82281	-0.662845	2.07129
219470_x_at	CCNJ	1.69797	-0.606874	-0.605675	0.0952088	-0.372447	2.07042
227019_at	C1orf226	0.512181	-1.78874	-1.3695	-1.51479	-1.55768	2.06986
223464_at	OSBPL5	1.95826	-0.54384	0.900153	-0.687268	-0.110318	2.06858
226446_at	HES6	3.2307	0.602209	1.70565	1.18232	1.16339	2.06731
243790_at	ZNF585A	0.337536	-1.0793	-1.82775	-2.28138	-1.72948	2.06701
219080_s_at	CTPS2	0.136784	-1.94715	-2.19957	-1.64316	-1.92996	2.06674
242923_at	ZNF678	0.825765	-2.42817	-2.28633	0.992306	-1.24073	2.0665
237032_x_at	SIPA1L1	0.173169	-2.23082	-1.93359	-1.51479	-1.89307	2.06624
219892_at	TM6SF1	1.5478	-2.23082	3.14038	-2.46281	-0.51775	2.06555
1556194_a_at	-	0.60461	0.802039	-2.66751	-2.51658	-1.46069	2.0653
209220_at	GPC3	0.668341	-1.22328	-1.5598	-1.4074	-1.39683	2.06517
218986_s_at	DDX60	3.0898	1.99583	1.92143	-0.839672	1.02586	2.06394
229504_at	-	0.724403	-1.00487	-2.19957	-0.814004	-1.33948	2.06388
239630_at	-	0.639478	-2.098	-2.37231	0.199869	-1.42348	2.06296
1558369_at	MPHOSPH9	2.7791	1.42139	-0.545087	1.27219	0.716165	2.06294
231936_at	HOXC9	0.60461	-1.50817	-1.82775	-1.03221	-1.45605	2.06066
228925_at	ADAM1	1.61812	0.341336	-0.759319	-0.909083	-0.442356	2.06048
212606_at	WDFY3	1.0578	-2.16985	-2.10956	1.27219	-1.00241	2.06021
214415_at	PLGLA /// PLGLB1 /// PLGLB2	0.00192082	-1.72177	-2.01778	-2.43479	-2.05811	2.06003
234423_x_at	-	2.09122	0.602209	1.31523	-1.82281	0.0315439	2.05968
211078_s_at	STK3	-0.496453	-2.55344	-2.59701	-2.51658	-2.55568	2.05922
231938_at	SGOL1	1.30857	1.28577	-1.5598	-1.97405	-0.749363	2.05793
218248_at	FAM111A	5.12784	3.28326	3.31995	2.60669	3.06997	2.05788
235202_x_at	IKBIP	1.80943	-0.169753	-1.74245	1.16741	-0.248264	2.0577
205817_at	SIX1	1.3928	-0.457316	-0.605675	-0.931347	-0.664779	2.05757
226641_at	ANKRD44	4.49957	3.25917	2.05561	2.01443	2.44307	2.0565
218180_s_at	EPS8L2	1.65925	0.370857	-0.412226	-1.14783	-0.396401	2.05566
200765_x_at	CTNNA1	3.89085	0.0311099	2.04345	3.43134	1.8353	2.05555
218518_at	FAM13B	3.94363	2.21292	0.230531	3.22085	1.8881	2.05552
206659_at	-	0.724403	-1.0793	-1.09087	-1.82281	-1.33099	2.05539
224828_at	CPEB4	1.13883	-1.42469	-1.74245	0.418509	-0.916211	2.05505
241775_at	-	1.19766	-1.42469	-2.85141	1.70415	-0.857315	2.05497
228749_at	ZDBF2	0.482965	-1.72177	-2.52153	-0.469752	-1.57102	2.05399
1568951_at	ZNF280D	-0.198326	-2.01497	-2.37231	-2.36736	-2.25155	2.05322
242363_at	-	2.09122	-0.457316	-0.11876	0.692439	0.0387877	2.05243
235033_at	NPEPL1	0.60461	-2.61188	-0.84462	-0.884925	-1.44714	2.05175
228469_at	PPID	1.69797	0.571295	-0.921635	-0.710887	-0.353742	2.05171
229066_at	-	2.50336	0.545502	-0.674605	1.48561	0.45217	2.05119
229029_at	CAMK4	1.13883	0.370857	-1.00016	-2.10462	-0.911307	2.05014
223818_s_at	RSF1	1.84552	0.0311099	-1.09087	0.446452	-0.204435	2.04996
244287_at	SREK1	2.81653	2.27539	-0.605675	0.631311	0.767008	2.04953
222731_at	ZDHHC2	4.59515	2.55838	2.57946	2.49913	2.54566	2.04949
215011_at	SNHG3 /// SNORA73A	2.17045	1.04268	0.230531	-0.909083	0.121377	2.04907
241891_at	-	1.90189	-1.22328	-0.759319	1.54451	-0.14603	2.04792
227921_at	-	2.396	-1.57257	2.55469	0.0643734	0.348832	2.04717
244241_x_at	-	-0.378843	-2.42817	-2.01778	-2.83191	-2.42595	2.04711
226525_at	STK17B	6.18773	4.8114	4.02637	3.58584	4.1412	2.04653
244688_at	-	0.337536	-1.22328	-2.72868	-1.17078	-1.70758	2.04512
206023_at	NMU	1.09502	-1.27686	-1.3695	-0.203371	-0.949911	2.04493
1556081_at	-	-0.439561	-2.29702	-2.37231	-2.78351	-2.48428	2.04472
212945_s_at	MGA	2.4431	0.651437	0.842848	-0.298493	0.398597	2.0445
213552_at	GLCE	-0.198326	-2.55344	-2.19957	-1.97405	-2.24235	2.04403
215342_s_at	RABGAP1L	0.447151	-1.57257	-2.28633	-0.931347	-1.59675	2.0439
244008_at	PARP8	1.83514	-0.457316	-1.5598	1.3925	-0.208208	2.04334
241693_at	-	-0.378843	-2.36074	-2.28633	-2.6185	-2.42186	2.04301
204935_at	PTPN2	0.540817	-2.01497	-2.28633	-0.203371	-1.50156	2.04237
212203_x_at	IFITM3	7.11085	3.89178	4.45976	6.85405	5.06853	2.04232
222026_at	RBM3	2.78571	0.940645	1.97682	-0.687268	0.743399	2.04231
208078_s_at	SIK1	1.6839	-0.457316	-0.605675	-0.0122224	-0.358404	2.0423
244703_x_at	IPO9	1.11614	-1.50817	-1.2701	2.30717e-05	-0.926085	2.04223
204645_at	CCNT2	2.69419	1.30472	-1.46101	2.11307	0.652256	2.04194
205046_at	CENPE	3.77128	3.62366	0.900153	0.666179	1.73	2.04128
209812_x_at	CASP2	3.15874	1.37324	2.52001	-0.540138	1.1177	2.04103
224894_at	YAP1	-0.198326	-2.23082	-2.72868	-1.75856	-2.23936	2.04103
1556742_at	GUSBP1	0.219463	-2.36074	-1.09087	-2.01283	-1.82148	2.04094
215189_at	KRT86 /// LOC100509764	5.65861	2.72112	4.88321	3.25034	3.61822	2.04039
240413_at	PYHIN1	2.41239	-2.94736	3.30007	0.763551	0.372088	2.0403
225626_at	PAG1	5.7465	4.09793	3.00168	4.01968	3.70643	2.04007
242338_at	TMEM64	3.06829	1.27007	0.323158	1.50057	1.03127	2.03702
226912_at	ZDHHC23	0.260973	-0.715382	-2.19957	-2.41313	-1.77603	2.037
204916_at	RAMP1	2.08344	0.571295	0.0902606	-0.522194	0.0464538	2.03699
201909_at	RPS4Y1	6.94849	7.45278	0.323158	6.96122	4.91239	2.0361
227256_at	USP31	1.8796	0.757724	-1.3695	0.144632	-0.155714	2.03532
210557_x_at	CSF1	1.37697	-0.266347	-1.09087	-0.617717	-0.658311	2.03529
1558512_at	-	0.136784	-1.64218	-2.59701	-1.45607	-1.89842	2.0352
225238_at	MSI2	2.27914	-1.22328	0.187574	1.7698	0.244698	2.03444
242688_at	-	1.94652	-1.14657	-1.65374	2.53806	-0.0874198	2.03394
1564175_at	LOC401074	-0.713969	-2.61188	-3.01334	-2.6185	-2.7479	2.03394
221103_s_at	WDR52	-0.0933687	-2.23082	-2.43974	-1.70999	-2.12685	2.03348
243283_at	CROT	-0.145055	-2.29702	-2.10956	-2.12306	-2.17655	2.03149
1556567_at	NAP1L4	1.90189	0.370857	-0.346462	-0.41286	-0.129488	2.03137
234186_at	-	0.853466	-1.50817	-0.346462	-1.67327	-1.17597	2.02944
216074_x_at	WWC1	1.01551	-1.00487	-0.921635	-1.1073	-1.01127	2.02678
202449_s_at	RXRA	1.85583	-0.305104	1.10707	-1.31428	-0.17077	2.0266
212098_at	MGAT5	3.30323	2.45499	2.6613	-1.28348	1.2776	2.02563
225893_at	RC3H1	3.10956	1.52639	-0.674605	2.40135	1.08438	2.02518
203704_s_at	RREB1	3.12005	0.0311099	1.00836	2.24588	1.09512	2.02494
238759_at	CCDC88A	0.447151	-1.94715	-1.2701	-1.51479	-1.57735	2.0245
239024_at	ZNF148	1.57717	0.629757	-2.28633	0.314633	-0.447314	2.02448
229248_at	UCHL5	2.25164	0.830843	-0.545087	0.396346	0.227367	2.02427
1556818_at	-	0.173169	-1.57257	-2.37231	-1.60841	-1.8511	2.02426
212746_s_at	CEP170	3.12953	1.04268	-0.0628352	2.33616	1.10534	2.02419
224928_at	SETD7	3.57239	2.87485	-0.412226	2.18239	1.54834	2.02405
212037_at	PNN	4.70979	3.80732	1.2742	2.977	2.68617	2.02361
228471_at	ANKRD44	3.82533	2.25693	1.36003	1.78942	1.80213	2.0232
216086_at	SV2C	-0.0426303	-2.01497	-1.5598	-2.6185	-2.06442	2.02179
207828_s_at	CENPF	4.98127	4.90582	1.6705	2.30499	2.96044	2.02083
242756_at	-	0.00192082	-2.42817	-2.01778	-1.60841	-2.01812	2.02004
243969_at	SLC24A4	-0.258171	-2.16985	-2.10956	-2.55496	-2.27812	2.01995
224179_s_at	MIOX	1.69797	-0.0468921	-0.605675	-0.311725	-0.321431	2.0194
229363_at	LOC100505865	0.799897	-2.01497	-0.605675	-1.03221	-1.21762	2.01752
224736_at	CCAR1	5.36961	3.91859	2.18484	3.95358	3.35234	2.01727
227611_at	TARSL2	2.54006	1.37324	1.08153	-0.884925	0.523282	2.01677
201848_s_at	BNIP3	-0.378843	-2.29702	-2.52153	-2.36736	-2.39531	2.01646
230163_at	GFRA1	0.410455	-0.949162	-2.10956	-1.75856	-1.60576	2.01622
225484_at	CEP41	3.96442	1.77272	2.28635	1.78576	1.94827	2.01615
243299_at	-	0.8784	-0.776979	-2.52153	-0.113812	-1.13744	2.01584
225372_at	C10orf54	0.540817	-2.49428	0.0433445	-1.97405	-1.475	2.01581
213395_at	MLC1	2.27914	-0.715382	2.82058	-1.31428	0.263642	2.0155
213085_s_at	WWC1	1.35937	-1.00487	-0.412226	-0.55046	-0.655851	2.01522
1553192_at	ZNF441	-0.57297	-2.23082	-2.66751	-2.86563	-2.58799	2.01502
235962_at	AZI2	0.447151	-0.949162	-1.82775	-1.92389	-1.56694	2.01409
213895_at	EMP1	-0.314935	-1.94715	-2.52153	-2.51658	-2.32842	2.01349
219400_at	CNTNAP1	0.969831	-1.22328	-0.759319	-1.14783	-1.04348	2.01331
228847_at	EXOC3	0.948581	-1.00487	-0.921635	-1.26516	-1.06389	2.01247
1558508_a_at	C1orf53	2.68073	2.15619	0.690093	-0.839672	0.66887	2.01185
229785_at	KRIT1	1.6046	-0.715382	-0.759319	0.253243	-0.407153	2.01175
220295_x_at	DEPDC1	2.74685	2.96317	0.477938	-1.23438	0.735574	2.01127
218602_s_at	HAUS6	2.5563	0.729963	-1.65374	2.56178	0.545998	2.0103
1556778_at	-	-0.198326	-2.42817	-1.82775	-2.36736	-2.20776	2.00944
232007_at	AGPAT5	2.67297	1.02201	-0.921635	1.89163	0.664004	2.00897
204573_at	CROT	2.75421	-0.00560194	1.00836	1.23513	0.745962	2.00825
209262_s_at	NR2F6	3.13424	2.84692	1.41612	-0.884925	1.12604	2.0082
206288_at	PGGT1B	1.84552	0.940645	0.653252	-2.08105	-0.162386	2.00791
209269_s_at	SYK	1.47386	-2.29702	2.40751	-1.70999	-0.533168	2.00703
233198_at	GOLGA2P5	2.13138	0.680729	1.05755	-1.36455	0.124578	2.0068
240111_at	RHOBTB3	1.2901	-0.457316	-1.46101	-0.23147	-0.7166	2.0067
232288_at	PDXDC1 /// PDXDC2P	-0.439561	-2.67403	-2.10956	-2.55496	-2.44618	2.00662
1565830_at	-	0.00192082	-1.35793	-2.43974	-2.21608	-2.00458	2.0065
225762_x_at	RN45S	3.39799	1.93078	0.587852	1.66222	1.39362	2.00437
241360_at	CCDC15	0.988692	-0.54384	-2.19957	-0.298493	-1.01397	2.00266
223729_at	CECR2	1.48866	-0.0468921	-0.346462	-1.14783	-0.51373	2.00239
1556713_at	-	-0.644418	-2.42817	-2.72868	-2.78351	-2.64679	2.00237
231990_at	USP15	1.93576	0.307803	-1.2701	0.763551	-0.0662498	2.00201
235306_at	GIMAP8	1.25244	-1.64218	2.11781	-2.72374	-0.749366	2.00181
1553696_s_at	ZNF569	0.60461	0.24567	-1.65374	-2.78351	-1.3972	2.00181
212980_at	USP34	1.51781	-0.305104	-2.01778	0.87329	-0.483197	2.00101
235913_at	ZNF880	0.0918738	-1.64218	-2.28633	-1.79536	-1.90796	1.99983
240421_x_at	SAV1	0.751647	-1.57257	-1.00016	-1.17078	-1.24784	1.99948
204354_at	POT1	4.12245	2.41591	1.72227	2.23161	2.12326	1.99918
210469_at	DLG5	0.639478	-0.663036	-1.74245	-1.67327	-1.35959	1.99906
1557950_at	NEMF	3.05741	1.82258	-0.84462	2.19807	1.05868	1.99874
213299_at	ZBTB7A	1.0358	-0.715382	-1.46101	-0.710887	-0.962427	1.99823
219266_at	ZNF350	0.301405	-2.23082	-0.84462	-2.01283	-1.69609	1.9975
215483_at	AKAP9	1.13883	-2.23082	-2.01778	1.67413	-0.858156	1.99699
1556121_at	NAP1L1	3.27619	1.62838	-0.346462	2.55606	1.27933	1.99686
213164_at	SLC5A3	6.26997	3.75536	2.71658	6.34764	4.27319	1.99677
215629_s_at	DLEU2 /// DLEU2L	2.96731	2.01688	-0.759319	1.65421	0.97059	1.99672
205578_at	ROR2	-0.439561	-2.67403	-2.43974	-2.19462	-2.43613	1.99657
215262_at	-	0.775972	-0.663036	-1.17573	-1.82281	-1.22052	1.9965
210753_s_at	EPHB1	1.11614	-1.57257	-1.5598	0.49189	-0.88016	1.9963
231283_at	MGAT4A	0.902912	-2.01497	-1.00016	-0.259278	-1.09147	1.99438
214051_at	TMSB15A /// TMSB15B	2.62556	1.14565	1.08153	-0.330984	0.632065	1.99349
209185_s_at	IRS2	0.724403	-1.00487	-1.09087	-1.70999	-1.26858	1.99298
208524_at	GPR15	3.80389	4.10348	1.75495	-0.422506	1.81197	1.99192
1556794_at	-	-0.798891	-2.94736	-2.79305	-2.63137	-2.79059	1.9917
227613_at	ZNF331	1.59095	0.757724	0.323158	-2.28138	-0.400167	1.99112
219343_at	CDC37L1	2.32356	-0.0897137	-0.412226	1.50057	0.332875	1.99069
209392_at	ENPP2	0.639478	-2.01497	-2.52153	0.49189	-1.3482	1.98768
237301_at	-	1.15933	1.37324	-2.37231	-1.48586	-0.828313	1.98764
213365_at	ERI2	3.19596	0.981902	1.75495	0.891554	1.20947	1.98649
1556236_at	-	0.219463	-2.01497	-1.09087	-2.19462	-1.76682	1.98628
201559_s_at	CLIC4	1.01551	-1.00487	-1.09087	-0.814004	-0.969913	1.98542
1552769_at	ZNF625	0.260973	-1.50817	-1.5598	-2.10462	-1.7242	1.98517
235604_x_at	ZNF493	-0.258171	-2.36074	-2.01778	-2.35045	-2.24299	1.98482
225885_at	EEA1	3.19596	2.67816	-1.09087	2.04636	1.21122	1.98474
1557326_at	-	-0.145055	-2.42817	-2.28633	-1.67327	-2.12926	1.9842
234082_at	-	0.512181	-2.23082	-0.171841	-2.01283	-1.47183	1.98401
207108_s_at	NIPBL	2.30696	0.519239	-1.17573	1.62722	0.323576	1.98338
213913_s_at	TBC1D30	0.447151	-2.73479	-1.82775	-0.0453193	-1.53595	1.98311
228751_at	CLK4	1.74803	-0.663036	-1.93359	1.89163	-0.234997	1.98303
1557814_a_at	-	2.34892	1.19634	-0.412226	0.314633	0.36625	1.98267
212628_at	PKN2	2.69419	1.08714	-1.17573	2.22353	0.711646	1.98255
218637_at	IMPACT	1.9129	-1.57257	0.620918	0.743587	-0.0693535	1.98225
209826_at	EGFL8 /// PPT2 /// PPT2-EGFL8	1.0358	-1.57257	-0.11876	-1.14783	-0.946387	1.98219
228718_at	ZNF44	-0.644418	-2.42817	-2.66751	-2.78351	-2.6264	1.98198
215411_s_at	TRAF3IP2	1.77484	0.20649	-0.545087	-0.27806	-0.205552	1.98039
232773_at	-	0.927014	-1.42469	-2.01778	0.284222	-1.05275	1.97976
1558486_at	ZNF493	0.668341	-2.23082	0.513537	-2.21608	-1.31112	1.97946
244503_at	-	-0.798891	-2.73479	-2.85141	-2.74873	-2.77831	1.97942
242051_at	-	1.09502	0.545502	-0.474701	-2.72374	-0.884311	1.97933
1554112_a_at	ULK2	0.0493545	-1.94715	-1.82775	-2.01283	-1.92924	1.9786
211077_s_at	TLK1	1.2901	-0.663036	-0.11876	-1.28348	-0.688427	1.97853
218819_at	INTS6	3.91515	1.82258	1.70565	2.28267	1.93697	1.97819
205696_s_at	GFRA1	0.0918738	-1.57257	-1.82775	-2.25692	-1.88575	1.97762
203596_s_at	IFIT5	1.56326	-1.0793	-0.759319	0.598371	-0.413416	1.97667
229134_at	VANGL1	1.5478	1.66751	-0.921635	-2.03187	-0.428666	1.97646
223712_at	PCBD2	2.00017	-0.00560194	0.551165	-0.469752	0.0252703	1.9749
223120_at	FUCA2	1.79879	2.57905	-1.46101	-1.64316	-0.175042	1.97383
226592_at	ZNF618	0.668341	-1.64218	-0.759319	-1.51479	-1.30543	1.97377
222061_at	CD58	0.751647	-1.50817	-2.43974	0.284222	-1.22123	1.97288
227875_at	KLHL13	0.00192082	-1.94715	-1.65374	-2.31086	-1.97058	1.9725
205327_s_at	ACVR2A	1.35937	-0.54384	-0.283008	-1.01149	-0.612778	1.97215
227999_at	PWWP2B	1.6839	-0.457316	-1.00016	0.592801	-0.288226	1.97212
226272_at	RCAN3	3.87615	2.87485	3.45535	-0.617717	1.90416	1.97199
1566491_at	-	-0.439561	-2.23082	-2.37231	-2.63137	-2.4115	1.97194
211721_s_at	ZNF551	1.56326	-0.0897137	1.81578	-2.94935	-0.407762	1.97102
235283_at	INTS6	0.694091	-1.57257	-1.65374	-0.600727	-1.27568	1.96977
235798_at	TMEM170B	0.60461	1.16274	-2.28633	-2.9714	-1.365	1.96961
226600_at	TMTC3	1.01551	-0.776979	-1.5598	-0.522194	-0.952993	1.9685
1553979_at	-	5.67665	4.1664	3.09004	3.8697	3.70871	1.96794
229091_s_at	CCNJ	1.26968	-0.169753	-1.74245	-0.180241	-0.697482	1.96716
204075_s_at	CEP104	1.73692	0.105683	0.0433445	-0.839672	-0.230215	1.96713
238773_at	METTL15	2.1124	0.893631	-1.2701	0.812289	0.145272	1.96712
217506_at	-	1.48866	-0.949162	0.748654	-1.23438	-0.478297	1.96696
206927_s_at	GUCY1A2	0.482965	-1.57257	-1.2701	-1.60841	-1.48369	1.96666
218294_s_at	NUP50	3.82882	2.35027	1.78568	1.45063	1.86219	1.96663
225482_at	KIF1A	2.23506	0.629757	-0.226571	0.402727	0.268637	1.96643
244235_at	IVNS1ABP	-0.87389	-2.67403	-3.01334	-2.83191	-2.83976	1.96587
238149_at	ZNF818P	-0.57297	-2.49428	-2.28633	-2.83191	-2.53751	1.96454
225892_at	IREB2	4.53565	3.64883	1.62091	2.44606	2.57193	1.96372
228159_at	-	2.75421	0.307803	1.13408	0.929612	0.790497	1.96371
219208_at	FBXO11	0.410455	-1.50817	-1.74245	-1.4074	-1.55267	1.96313
241792_x_at	LUC7L3	2.45897	0.341336	-0.171841	1.31849	0.495995	1.96297
222316_at	-	1.21734	-1.35793	-2.66751	1.78942	-0.745341	1.96268
236600_at	SPG20	-0.57297	-2.61188	-2.43974	-2.55496	-2.53552	1.96255
237330_at	-	1.43924	-0.949162	-3.06644	2.44606	-0.523182	1.96242
204623_at	TFF3	1.6046	-0.124738	-0.346462	-0.600727	-0.357309	1.96191
227713_at	KATNAL1	1.96885	1.08714	-1.74245	0.676737	0.00714368	1.96171
1564204_at	FAM91A2	-0.0933687	-1.64218	-2.10956	-2.41313	-2.05496	1.96159
204807_at	TMEM5	2.77247	1.70689	0.397779	0.328106	0.810926	1.96154
200998_s_at	CKAP4	0.799897	-0.891274	-1.5598	-1.03221	-1.1611	1.961
225219_at	SMAD5	3.13847	1.95279	-0.759319	2.33949	1.17765	1.96082
221123_x_at	FBXO16 /// ZNF395	2.42013	1.84864	0.438412	-0.909083	0.459322	1.96081
235410_at	NPHP3	0.988692	-1.0793	-2.10956	0.273816	-0.971682	1.96037
[truncated: 52,614 more rows]
